# Supplementary material for: Genomic Surveillance of 3R Genes Associated with Antibiotic Resistance in Mycobacterium tuberculosis Isolates from Kazakhstan
Source: Antibiotics (Basel). 2025 Dec 30;15(1):26. doi: 10.3390/antibiotics15010026 (PMC12837692; doi:10.3390/antibiotics15010026)
Supplement: Supplementary file 1 [file antibiotics-15-00026-s001.zip]

Archive with 5 entries (5 files):
- Readme.txt
- S4_dNdS_results_unique.xlsx
- Table S1.xlsx
- Table S2.xlsx
- Table S3.xlsx
