# Supplementary material for: Genomic Surveillance of 3R Genes Associated with Antibiotic Resistance in Mycobacterium tuberculosis Isolates from Kazakhstan
Source: Antibiotics (Basel). 2025 Dec 30;15(1):26. doi: 10.3390/antibiotics15010026 (PMC12837692; doi:10.3390/antibiotics15010026)
Supplement: Supplementary file 1 [file antibiotics-15-00026-s001.zip › Readme.txt]

Supplementary 1:
This document provides a formal description of the data structure, column definitions, and notation used in the accompanying table summarizing mutations identified in replication-, recombination-, and repair-associated genes. Mutation frequencies are reported across isolates resistant to a broad panel of antimicrobial agents.

1. Gene
Indicates the gene in which the mutation was detected (e.g., DnaB, NucS). Only genes with functional relevance to DNA replication, recombination, or repair were included in the analysis.

2. Antimicrobial Resistance Columns
For each antimicrobial agent listed below, the corresponding column contains mutations identified among isolates resistant to that specific drug:

INH – Isoniazid
RIF – Rifampicin
EMB – Ethambutol
STM – Streptomycin
Cfz – Clofazimine
Bdq – Bedaquiline
PZA – Pyrazinamide
MGIT Km – Kanamycin (MGIT assay)
MGIT Am – Amikacin (MGIT assay)
MGIT Cm – Capreomycin (MGIT assay)
MGIT Lf – Levofloxacin (MGIT assay)
MGIT Mfx 0.25 – Moxifloxacin at 0.25 µg/mL (MGIT assay)
MGIT Mfx 1.0 – Moxifloxacin at 1.0 µg/mL (MGIT assay)
MGIT Pto/Eto – Prothionamide/Ethionamide (MGIT assay)
MGIT Lzd – Linezolid (MGIT assay)

3. Mutation Notation
Each entry within a drug column follows the structure:

AminoAcid1AminoAcid2 (Nucleotide1→Nucleotide2; n/N)

Where:

AminoAcid1 → AminoAcid2
Specifies the amino acid substitution (e.g., Arg552Gly).

Nucleotide1 → Nucleotide2
Indicates the underlying nucleotide change causing the amino acid substitution (e.g., A→G).

n
Number of resistant isolates carrying the given mutation.

N
Total number of isolates tested for susceptibility to the corresponding drug.

Example:
Arg552Gly (A→G; 127/153)

Interpretation:
An A→G substitution at the codon position results in an Arg→Gly change at amino acid position 552. This mutation was observed in 127 resistant isolates out of 153 isolates tested for that drug.

This README provides a comprehensive reference for understanding the notation, frequency metrics, and drug-specific mutation distributions presented in the dataset.

Supplementary 2:
This dataset provides mutation counts per gene for each sequenced isolate and is used to generate the 3D visualization of mutation burden across genes and isolates.

1. Column Description

pid
Unique identifier of each isolate. Each row represents one isolate (e.g., 1009_S20_L001_001, 1028_S4_L001_001).

Gene columns (DnaB, NucS, dnaa, dnan, gyrA, gyrB, lexa, ligC, ligD, ligB, mazG, mpg, mutT2, nei, polA, pria, radA, recF, rv0944, rv2090, uvrB, uvrC)
Each column corresponds to a specific gene included in the analysis. Only genes associated with DNA replication, recombination, or repair were retained.

2. Cell Values

Each cell contains an integer representing:
the number of distinct SNPs detected in the corresponding gene within that specific isolate.

3. Total_mutations
This column reports the sum of all mutations across all listed genes for each isolate.
It represents the overall mutation burden per isolate within the gene set analyzed.

Example:
If the entry under gyrA for isolate 1028_S4_L001_001 is “4”, this indicates that four unique mutations were detected in the gyrA gene in that isolate.

This README ensures correct interpretation of the 3D mutation matrix and supports accurate representation of mutational patterns per isolate and per gene.

Supplementary 3:
This dataset summarizes amino acid substitutions detected in selected genes across multiple isolates and their association with antibiotic resistance.

1. Columns

gene - Name of the gene in which the mutation was detected (e.g., ligC, uvrC, ligb, gyrA).
Antibiotic columns - (INH, RIF, EMB, STM, Cfz, Bdq, PZA, MGIT Km, MGIT Am, MGIT Cm, MGIT Lf, MGIT Mfx 0.25, MGIT Mfx 1.0, MGIT Pto/Eto, MGIT Lzd)
Each column corresponds to an antibiotic tested.
Cells contain amino acid substitutions observed in isolates for the respective antibiotic.
Isolate - Unique identifier of each isolate (e.g., 9_S17_L001_001). Multiple rows for the same isolate indicate multiple mutations in different genes.

2. Cell Values

Each cell contains:
Amino acid change (e.g., Arg313His, Val(s)210Val)
Indicates the observed substitution at the protein level.
Multiple substitutions in the same gene for an isolate are represented in separate rows.

3. Color Coding of Resistance

Green cells indicate that the isolate is resistant to the antibiotic in the corresponding column.
Red cells indicate that the isolate is sensitive to the antibiotic.
Color coding reflects phenotype determined from susceptibility testing (MGIT or other assays).

4. Interpretation Notes

Rows with the same isolate ID correspond to different gene mutations observed in that isolate.
The amino acid substitution may correspond to one or more nucleotide changes responsible for the alteration.
This table is intended to visualize the relationship between specific mutations and phenotypic antibiotic resistance across isolates.
Cells without values indicate no detected mutation for that gene-antibiotic combination.
