# Supplementary material for: Genomic Surveillance of 3R Genes Associated with Antibiotic Resistance in Mycobacterium tuberculosis Isolates from Kazakhstan
Source: Antibiotics (Basel). 2025 Dec 30;15(1):26. doi: 10.3390/antibiotics15010026 (PMC12837692; doi:10.3390/antibiotics15010026)
Supplement: Supplementary file 1 [file antibiotics-15-00026-s001.zip › S4_dNdS_results_unique.xlsx]

## Sheet: Sheet1
region	synonymous	nonsynonymous	dN/dS
gyrA	0	12
polA	1	4	4
recF	2	1	0.5
uvrB	9	3	0.333333
