# Supplementary material for: Genomic Surveillance of 3R Genes Associated with Antibiotic Resistance in Mycobacterium tuberculosis Isolates from Kazakhstan
Source: Antibiotics (Basel). 2025 Dec 30;15(1):26. doi: 10.3390/antibiotics15010026 (PMC12837692; doi:10.3390/antibiotics15010026)
Supplement: Supplementary file 1 [file antibiotics-15-00026-s001.zip › Table S1.xlsx]

## Sheet: Sheet1
Gene	INH	RIF	EMB	STM	Cfz	Bdq	PZA	MGIT Km	MGIT Am	MGIT Cm	MGIT Lf	MGIT Mfx 0,25	MGIT Mfx 1,0	MGIT Pto/Eto	MGIT Lzd
DnaB	Arg552Gly (A→G 127; 127/153) Ser514Pro (T→C 1; 1/1) Ala113Val (C→T 1; 1/1)	Arg552Gly (A→G 122; 122/160) Ser514Pro (T→C 1; 1/1) Ala113Val (C→T 1; 1/1)	Arg552Gly (A→G 110; 110/157) Ser514Pro (T→C 1; 1/1) Ala113Val (C→T 1; 1/1)	Arg552Gly (A→G 89; 89/113) Ala113Val (C→T 1; 1/1)	Arg552Gly (A→G 1; 1/1)	Arg552Gly (A→G 5; 5/5)	Arg552Gly (A→G 31; 31/33)	Arg552Gly (A→G 5; 5/20)	Arg552Gly (A→G 6; 6/20)	Arg552Gly (A→G 9; 9/20)	Arg552Gly (A→G 20; 20/36) Ser514Pro (T→C 1; 1/1)	Arg552Gly (A→G 15; 15/28)	Arg552Gly (A→G 4; 4/18)	Arg552Gly (A→G 13; 13/20)	Arg552Gly (A→G 2; 2/2)
NucS	Ser144Arg (A→C 127; 127/153)	Ser144Arg (A→C 122; 122/160)	Ser144Arg (A→C 110; 110/157)	Ser144Arg (A→C 89; 89/113)	Ser144Arg (A→C 1; 1/1)	Ser144Arg (A→C 5; 5/5)	Ser144Arg (A→C 31; 31/33)	Ser144Arg (A→C 5; 5/20)	Ser144Arg (A→C 6; 6/20)	Ser144Arg (A→C 9; 9/20)	Ser144Arg (A→C 20; 20/36)	Ser144Arg (A→C 15; 15/28)	Ser144Arg (A→C 4; 4/18)	Ser144Arg (A→C 13; 13/20)	Ser144Arg (A→C 2; 2/2)
dnaa (dnaa)	Glu483Ala (A→C 1; 1/1) Leu431Phe (0/1) His493Arg (A→G 1; 1/1) Ala395Val (C→T 1; 1/1) Arg79Gln (G→A 1; 1/1) Met(s)348Leu (0/1) Gln442His (G→C 1; 1/1) Ser261Asn (G→A 1; 1/1) Met(s)348Thr (T→C 1; 1/1) Ser505Tyr (C→A 1; 1/1)	Glu483Ala (A→C 1; 1/1) Trp324Gly (T→G 1; 1/1) Leu431Phe (0/1) His493Arg (A→G 1; 1/1) Ala395Val (C→T 1; 1/1) Arg79Gln (G→A 1; 1/1) Met(s)348Leu (0/1) Gln442His (G→C 1; 1/1) Ser261Asn (0/1) Met(s)348Thr (T→C 1; 1/1) Ser505Tyr (0/1)	Glu483Ala (A→C 1; 1/1) Trp324Gly (0/1) Leu431Phe (0/1) His493Arg (A→G 1; 1/1) Ala395Val (0/1) Arg79Gln (G→A 1; 1/1) Met(s)348Leu (0/1) Gln442His (G→C 1; 1/1) Ser261Asn (G→A 1; 1/1) Met(s)348Thr (0/1) Ser505Tyr (0/1)	Leu431Phe (0/1) His493Arg (A→G 1; 1/1) Ala395Val (C→T 1; 1/1) Arg79Gln (G→A 1; 1/1) Met(s)348Leu (0/1) Ser261Asn (G→A 1; 1/1) Met(s)348Thr (T→C 1; 1/1) Ser505Tyr (0/1)			Glu483Ala (A→C 1; 1/1) Trp324Gly (T→G 1; 1/1) Gln442His (G→C 1; 1/1)	Glu483Ala (A→C 1; 1/1) Gln442His (G→C 1; 1/1)	Glu483Ala (0/1) Gln442His (G→C 1; 1/1)	Glu483Ala (A→C 1; 1/1) Gln442His (0/1)	Glu483Ala (A→C 1; 1/1) Trp324Gly (T→G 1; 1/1) Gln442His (G→C 1; 1/1)	Glu483Ala (A→C 1; 1/1) Gln442His (G→C 1; 1/1)	Glu483Ala (0/1) Gln442His (0/1)	Gln442His (G→C 1; 1/1)
dnan (dnan)	Leu(s)228Phe (G→C 1; 1/1)	Leu(s)228Phe (G→C 1; 1/1)	Leu(s)228Phe (G→C 1; 1/1)								Leu(s)228Phe (G→C 1; 1/1)
gyrA	Ser95Thr (G→C 127; 127/153) Glu21Gln (G→C 127; 127/153) Gly668Asp (G→A 127; 127/153) Ala90Val(s) (C→T 6; 6/7) Asp94Gly (A→G 8; 8/9) Asp94Asn (G→A 2; 2/3) Asp94Ala (A→C 1; 1/1) Ser91Pro (T→C 1; 1/1) Arg292Gly (C→G 1; 1/1) Gly158Cys (G→T 1; 1/1) Arg578Gln (G→A 1; 1/1)	Ser95Thr (G→C 122; 122/160) Glu21Gln (G→C 122; 122/160) Gly668Asp (G→A 122; 122/160) Asp94Gly (A→G 12; 12/13) Ala90Val(s) (C→T 7; 7/8) Asp94Tyr (G→T 1; 1/1) Asp94Asn (G→A 3; 3/4) Asp94Ala (A→C 2; 2/2) Ser91Pro (T→C 1; 1/1) Arg292Gly (C→G 1; 1/1) Gly158Cys (0/1) Arg578Gln (G→A 1; 1/1)	Ser95Thr (G→C 110; 110/157) Glu21Gln (G→C 110; 110/157) Gly668Asp (G→A 110; 110/157) Asp94Gly (A→G 10; 10/12) Ala90Val(s) (C→T 5; 5/7) Asp94Tyr (0/1) Asp94Asn (G→A 3; 3/4) Asp94Ala (A→C 2; 2/2) Ser91Pro (T→C 1; 1/1) Arg292Gly (C→G 1; 1/1) Gly158Cys (G→T 1; 1/1) Arg578Gln (G→A 1; 1/1)	Ser95Thr (G→C 89; 89/113) Glu21Gln (G→C 89; 89/113) Gly668Asp (G→A 89; 89/113) Asp94Gly (A→G 2; 2/3) Ala90Val(s) (C→T 1; 1/2) Arg292Gly (C→G 1; 1/1) Gly158Cys (0/1) Asp94Asn (0/1) Arg578Gln (G→A 1; 1/1)	Gly668Asp (G→A 1; 1/1) Ser95Thr (G→C 1; 1/1) Glu21Gln (G→C 1; 1/1)	Glu21Gln (G→C 5; 5/5) Ser95Thr (G→C 5; 5/5) Gly668Asp (G→A 5; 5/5) Asp94Gly (A→G 1; 1/1)	Gly668Asp (G→A 31; 31/33) Ser95Thr (G→C 31; 31/33) Asp94Gly (A→G 4; 4/5) Glu21Gln (G→C 31; 31/33) Ala90Val(s) (C→T 4; 4/4) Asp94Tyr (G→T 1; 1/1) Asp94Ala (A→C 2; 2/2) Ser91Pro (T→C 1; 1/1) Asp94Asn (G→A 1; 1/1)	Gly668Asp (G→A 5; 5/20) Ser95Thr (G→C 5; 5/20) Glu21Gln (G→C 5; 5/20) Ser91Pro (T→C 1; 1/1) Ala90Val(s) (C→T 1; 1/1) Asp94Gly (0/1)	Gly668Asp (G→A 6; 6/20) Ser95Thr (G→C 6; 6/20) Glu21Gln (G→C 6; 6/20) Ser91Pro (T→C 1; 1/1) Ala90Val(s) (C→T 1; 1/1) Asp94Gly (0/1)	Gly668Asp (G→A 9; 9/20) Ser95Thr (G→C 9; 9/20) Glu21Gln (G→C 9; 9/20) Ser91Pro (T→C 1; 1/1) Ala90Val(s) (0/1) Asp94Gly (0/1)	Gly668Asp (G→A 20; 20/36) Ser95Thr (G→C 20; 20/36) Glu21Gln (G→C 20; 20/36) Ala90Val(s) (C→T 4; 4/5) Asp94Gly (A→G 7; 7/8) Asp94Tyr (G→T 1; 1/1) Asp94Ala (A→C 1; 1/2) Ser91Pro (T→C 1; 1/1) Asp94Asn (G→A 2; 2/2)	Gly668Asp (G→A 15; 15/28) Ser95Thr (G→C 15; 15/28) Glu21Gln (G→C 15; 15/28) Ala90Val(s) (C→T 4; 4/4) Asp94Gly (A→G 4; 4/5) Asp94Asn (G→A 2; 2/2)	Gly668Asp (G→A 4; 4/18) Ser95Thr (G→C 4; 4/18) Glu21Gln (G→C 4; 4/18) Ala90Val(s) (0/1) Asp94Gly (A→G 1; 1/1)	Gly668Asp (G→A 13; 13/20) Ser95Thr (G→C 13; 13/20) Glu21Gln (G→C 13; 13/20) Ala90Val(s) (C→T 4; 4/4) Asp94Gly (A→G 2; 2/2)	Glu21Gln (G→C 2; 2/2) Ser95Thr (G→C 2; 2/2) Gly668Asp (G→A 2; 2/2) Asp94Gly (A→G 1; 1/1)
gyrb (gyrb)	Ala531Val (C→T 1; 1/1) Ala504Thr (G→A 1; 1/1) Thr500Pro (A→C 2; 2/2) Ile486Leu (A→C 1; 1/1) Asp461His (G→C 1; 1/1)	Ala531Val (C→T 1; 1/1) Ala504Thr (G→A 1; 1/1) Thr500Pro (A→C 2; 2/2) Ile486Leu (A→C 1; 1/1) Asp461His (0/1)	Ala531Val (C→T 1; 1/1) Ala504Thr (G→A 1; 1/1) Thr500Pro (A→C 2; 2/2) Ile486Leu (A→C 1; 1/1) Asp461His (G→C 1; 1/1)	Ala531Val (C→T 1; 1/1) Ile486Leu (A→C 1; 1/1) Asp461His (0/1)	Thr500Pro (A→C 1; 1/1)	Thr500Pro (A→C 2; 2/2)	Ala504Thr (G→A 1; 1/1) Thr500Pro (A→C 1; 1/1)				Ala504Thr (G→A 1; 1/1)	Ala504Thr (G→A 1; 1/1)		Ala504Thr (G→A 1; 1/1) Thr500Pro (A→C 1; 1/1)
lexa (lexa)	Pro83Leu (C→T 1; 1/1)	Pro83Leu (C→T 1; 1/1)	Pro83Leu (C→T 1; 1/1)								Pro83Leu (C→T 1; 1/1)			Pro83Leu (C→T 1; 1/1)
ligC	Arg313His (G→A 127; 127/153) Arg320His (G→A 1; 1/1) Asp118Ala (A→C 1; 1/1)	Arg313His (G→A 122; 122/160) Arg320His (0/1) Asp118Ala (A→C 1; 1/1)	Arg313His (G→A 110; 110/157) Arg320His (G→A 1; 1/1) Asp118Ala (A→C 1; 1/1)	Arg313His (G→A 89; 89/113) Arg320His (G→A 1; 1/1) Asp118Ala (A→C 1; 1/1)	Arg313His (G→A 1; 1/1)	Arg313His (G→A 5; 5/5)	Arg313His (G→A 31; 31/33)	Arg313His (G→A 5; 5/20)	Arg313His (G→A 6; 6/20)	Arg313His (G→A 9; 9/20)	Arg313His (G→A 20; 20/36)	Arg313His (G→A 15; 15/28)	Arg313His (G→A 4; 4/18)	Arg313His (G→A 13; 13/20)	Arg313His (G→A 2; 2/2)
ligD	Cys344Arg (T→C 127; 127/153) Ala558Val(s) (0/1) Asp184Gly (A→G 1; 1/1)	Cys344Arg (T→C 122; 122/160) Ala558Val(s) (0/1) Asp184Gly (A→G 1; 1/1)	Cys344Arg (T→C 110; 110/157) Ala558Val(s) (0/1) Asp184Gly (A→G 1; 1/1)	Cys344Arg (T→C 89; 89/113) Ala558Val(s) (0/1)	Cys344Arg (T→C 1; 1/1)	Cys344Arg (T→C 5; 5/5)	Cys344Arg (T→C 31; 31/33)	Cys344Arg (T→C 5; 5/20)	Cys344Arg (T→C 6; 6/20)	Cys344Arg (T→C 9; 9/20)	Cys344Arg (T→C 20; 20/36) Asp184Gly (A→G 1; 1/1)	Cys344Arg (T→C 15; 15/28)	Cys344Arg (T→C 4; 4/18)	Cys344Arg (T→C 13; 13/20) Asp184Gly (A→G 1; 1/1)	Cys344Arg (T→C 2; 2/2)
ligb (ligb)	Pro91Ser (C→T 127; 127/153)	Pro91Ser (C→T 122; 122/160)	Pro91Ser (C→T 110; 110/157)	Pro91Ser (C→T 89; 89/113)	Pro91Ser (C→T 1; 1/1)	Pro91Ser (C→T 5; 5/5)	Pro91Ser (C→T 31; 31/33)	Pro91Ser (C→T 5; 5/20)	Pro91Ser (C→T 6; 6/20)	Pro91Ser (C→T 9; 9/20)	Pro91Ser (C→T 20; 20/36)	Pro91Ser (C→T 15; 15/28)	Pro91Ser (C→T 4; 4/18)	Pro91Ser (C→T 13; 13/20)	Pro91Ser (C→T 2; 2/2)
mazg	Pro15Ser (C→T 1; 1/1)	Pro15Ser (C→T 1; 1/1)				Pro15Ser (C→T 1; 1/1)									Pro15Ser (C→T 1; 1/1)
mutt2 (mutt2)	Gly58Arg (G→C 127; 127/153)	Gly58Arg (G→C 122; 122/160)	Gly58Arg (G→C 110; 110/157)	Gly58Arg (G→C 89; 89/113)	Gly58Arg (G→C 1; 1/1)	Gly58Arg (G→C 5; 5/5)	Gly58Arg (G→C 31; 31/33)	Gly58Arg (G→C 5; 5/20)	Gly58Arg (G→C 6; 6/20)	Gly58Arg (G→C 9; 9/20)	Gly58Arg (G→C 20; 20/36)	Gly58Arg (G→C 15; 15/28)	Gly58Arg (G→C 4; 4/18)	Gly58Arg (G→C 13; 13/20)	Gly58Arg (G→C 2; 2/2)
nei	Phe33Leu (T→C 1; 1/1)	Phe33Leu (T→C 1; 1/1)	Phe33Leu (T→C 1; 1/1)	Phe33Leu (T→C 1; 1/1)
polA	Arg188Gly (A→G 127; 127/153) Thr186Pro (A→C 127; 127/153) Arg798His (G→A 1; 1/1) Val781Gly (T→G 1; 1/1)	Arg188Gly (A→G 122; 122/160) Thr186Pro (A→C 122; 122/160) Arg798His (0/1) Val781Gly (T→G 1; 1/1)	Arg188Gly (A→G 110; 110/157) Thr186Pro (A→C 110; 110/157) Arg798His (0/1) Val781Gly (T→G 1; 1/1)	Arg188Gly (A→G 89; 89/113) Thr186Pro (A→C 89; 89/113) Arg798His (0/1) Val781Gly (T→G 1; 1/1)	Thr186Pro (A→C 1; 1/1) Arg188Gly (A→G 1; 1/1)	Arg188Gly (A→G 5; 5/5) Thr186Pro (A→C 5; 5/5)	Arg188Gly (A→G 31; 31/33) Thr186Pro (A→C 31; 31/33)	Thr186Pro (A→C 5; 5/20) Arg188Gly (A→G 5; 5/20)	Thr186Pro (A→C 6; 6/20) Arg188Gly (A→G 6; 6/20)	Thr186Pro (A→C 9; 9/20) Arg188Gly (A→G 9; 9/20)	Thr186Pro (A→C 20; 20/36) Arg188Gly (A→G 20; 20/36)	Thr186Pro (A→C 15; 15/28) Arg188Gly (A→G 15; 15/28)	Thr186Pro (A→C 4; 4/18) Arg188Gly (A→G 4; 4/18)	Thr186Pro (A→C 13; 13/20) Arg188Gly (A→G 13; 13/20)	Arg188Gly (A→G 2; 2/2) Thr186Pro (A→C 2; 2/2)
pria (pria)	Leu(s)2Ser (0/1) Ala511Glu (C→A 1; 1/1) Asp414Gly (A→G 1; 1/1)	Leu(s)2Ser (0/1) Ala511Glu (C→A 1; 1/1) Asp414Gly (A→G 1; 1/1)	Leu(s)2Ser (0/1) Ala511Glu (0/1) Asp414Gly (A→G 1; 1/1)	Leu(s)2Ser (0/1) Ala511Glu (C→A 1; 1/1) Asp414Gly (A→G 1; 1/1)
radA	Pro317Leu (C→T 2; 2/2)	Pro317Leu (C→T 1; 1/2)	Pro317Leu (C→T 2; 2/2)	Pro317Leu (C→T 2; 2/2)
recF	Ile245Thr (T→C 127; 127/153)	Ile245Thr (T→C 122; 122/160)	Ile245Thr (T→C 110; 110/157)	Ile245Thr (T→C 89; 89/113)	Ile245Thr (T→C 1; 1/1)	Ile245Thr (T→C 5; 5/5)	Ile245Thr (T→C 31; 31/33)	Ile245Thr (T→C 5; 5/20)	Ile245Thr (T→C 6; 6/20)	Ile245Thr (T→C 9; 9/20)	Ile245Thr (T→C 20; 20/36)	Ile245Thr (T→C 15; 15/28)	Ile245Thr (T→C 4; 4/18)	Ile245Thr (T→C 13; 13/20)	Ile245Thr (T→C 2; 2/2)
rv2090	Phe358Leu(s) (C→G 127; 127/153) Thr297Ile (C→T 1; 1/3) Arg126Gln (G→A 1; 1/1)	Phe358Leu(s) (C→G 122; 122/160) Thr297Ile (C→T 2; 2/3) Arg126Gln (G→A 1; 1/1)	Phe358Leu(s) (C→G 110; 110/157) Thr297Ile (C→T 1; 1/3) Arg126Gln (G→A 1; 1/1)	Phe358Leu(s) (C→G 89; 89/113) Arg126Gln (G→A 1; 1/1) Thr297Ile (C→T 1; 1/2)	Phe358Leu(s) (C→G 1; 1/1)	Phe358Leu(s) (C→G 5; 5/5)	Phe358Leu(s) (C→G 31; 31/33) Thr297Ile (C→T 1; 1/1)	Phe358Leu(s) (C→G 5; 5/20) Thr297Ile (0/1)	Phe358Leu(s) (C→G 6; 6/20) Thr297Ile (0/1)	Phe358Leu(s) (C→G 9; 9/20) Thr297Ile (0/1)	Phe358Leu(s) (C→G 20; 20/36) Thr297Ile (0/1)	Phe358Leu(s) (C→G 15; 15/28) Thr297Ile (0/1)	Phe358Leu(s) (C→G 4; 4/18) Thr297Ile (0/1)	Phe358Leu(s) (C→G 13; 13/20) Thr297Ile (0/1)	Phe358Leu(s) (C→G 2; 2/2)
uvrB	Val(s)500Ala (T→C 1; 1/1) Glu408Val(s) (A→T 1; 1/1)	Val(s)500Ala (T→C 1; 1/1) Glu408Val(s) (A→T 1; 1/1)	Val(s)500Ala (T→C 1; 1/1) Glu408Val(s) (A→T 1; 1/1)	Val(s)500Ala (T→C 1; 1/1) Glu408Val(s) (A→T 1; 1/1)
uvrC	Val(s)434Ala (T→C 127; 127/153) Val289Ile (G→A 127; 127/153) Arg277Ser (0/1) Gly28Glu (G→A 1; 1/1)	Val(s)434Ala (T→C 122; 122/160) Val289Ile (G→A 122; 122/160) Arg277Ser (C→A 1; 1/1) Gly28Glu (G→A 1; 1/1)	Val(s)434Ala (T→C 110; 110/157) Val289Ile (G→A 110; 110/157) Arg277Ser (0/1) Gly28Glu (0/1)	Val(s)434Ala (T→C 89; 89/113) Val289Ile (G→A 89; 89/113) Gly28Glu (0/1)	Val(s)434Ala (T→C 1; 1/1) Val289Ile (G→A 1; 1/1)	Val(s)434Ala (T→C 5; 5/5) Val289Ile (G→A 5; 5/5)	Val(s)434Ala (T→C 31; 31/33) Val289Ile (G→A 31; 31/33) Arg277Ser (C→A 1; 1/1)	Val(s)434Ala (T→C 5; 5/20) Val289Ile (G→A 5; 5/20) Arg277Ser (0/1)	Val(s)434Ala (T→C 6; 6/20) Val289Ile (G→A 6; 6/20) Arg277Ser (0/1)	Val(s)434Ala (T→C 9; 9/20) Val289Ile (G→A 9; 9/20) Arg277Ser (0/1)	Val(s)434Ala (T→C 20; 20/36) Val289Ile (G→A 20; 20/36) Arg277Ser (0/1)	Val(s)434Ala (T→C 15; 15/28) Val289Ile (G→A 15; 15/28) Arg277Ser (0/1)	Val(s)434Ala (T→C 4; 4/18) Val289Ile (G→A 4; 4/18) Arg277Ser (0/1)	Val289Ile (G→A 13; 13/20) Val(s)434Ala (T→C 13; 13/20) Arg277Ser (0/1)	Val289Ile (G→A 2; 2/2) Val(s)434Ala (T→C 2; 2/2)
