# Supplementary material for: Genomic Surveillance of 3R Genes Associated with Antibiotic Resistance in Mycobacterium tuberculosis Isolates from Kazakhstan
Source: Antibiotics (Basel). 2025 Dec 30;15(1):26. doi: 10.3390/antibiotics15010026 (PMC12837692; doi:10.3390/antibiotics15010026)
Supplement: Supplementary file 1 [file antibiotics-15-00026-s001.zip › Table S2.xlsx]

## Sheet: Sheet1
pid	DnaB	NucS	dnaa	dnan	gyrA	gyrb	lexa	ligC	ligD	ligb	mazg	mpg	mutt2	nei	polA	pria	radA	recF	rv0944	rv2090	uvrB	uvrC	total_mutations
1009_S20_L001_001	1	1	0	0	3	0	0	2	1	1	0	0	1	1	3	0	1	1	0	1	0	2	19
1028_S4_L001_001	1	1	0	0	4	0	1	2	2	1	0	0	1	1	3	0	1	1	0	1	0	2	22
102_S5_L001_001	1	1	0	0	3	0	0	2	1	1	0	0	1	1	3	0	1	1	0	1	0	2	19
1030_S1_L001_001	1	1	0	0	3	0	0	2	1	1	0	0	1	1	3	0	1	1	0	1	0	2	19
10541-20_S12_L001_001	1	1	1	0	4	0	0	2	1	1	0	0	1	1	3	0	1	1	0	1	0	2	21
1092_S24_L001_001	1	1	0	0	3	0	0	2	1	1	0	0	1	1	3	0	1	1	0	1	0	2	19
110_S8_L001_001	1	1	0	0	3	0	0	2	1	1	0	0	1	1	4	0	1	1	0	1	0	2	20
11205-20_S6_L001_001	1	1	0	0	4	0	0	2	1	1	0	0	1	1	3	0	1	2	0	1	0	2	21
1145_S2_L001_001	1	1	0	0	3	0	0	2	1	1	0	0	1	1	3	0	1	1	0	1	0	2	19
11823-20_S16_L001_001	1	1	0	0	3	0	0	2	1	1	0	0	1	1	3	0	1	2	0	1	1	2	21
1195-1_S22_L001_001	1	1	0	0	3	0	0	2	1	1	0	0	1	1	3	0	1	1	0	1	0	2	19
12290-20_S15_L001_001	1	1	0	0	4	0	0	2	1	1	0	0	1	1	3	0	1	1	0	1	0	2	20
1271_S6_L001_001	1	1	0	0	3	0	0	2	1	1	0	0	1	1	4	0	1	1	0	1	0	2	20
12_S13_L001_001	1	1	0	0	3	0	0	2	1	1	0	0	1	1	3	0	1	1	0	1	0	2	19
135_S11_L001_001	1	1	0	0	3	0	0	2	1	1	0	0	1	1	3	0	1	1	0	1	0	2	19
1410_S1_L001_001	1	1	0	0	3	0	0	2	1	1	0	0	1	1	3	0	1	1	0	1	0	2	19
14_1_S4_L001_001	1	1	0	0	3	0	0	2	1	1	0	0	1	1	3	0	1	2	0	1	1	2	21
14_S27_L001_001	1	1	0	0	3	0	0	2	1	1	0	0	1	1	3	0	1	1	0	1	0	2	19
1561_S1_L001_001	1	1	0	0	3	1	0	2	1	1	0	0	1	1	3	0	1	2	0	1	1	2	22
1562_S14_L001_001	1	1	0	0	3	0	0	2	1	1	0	0	1	1	3	0	1	1	0	1	0	2	19
157_S8_L001_001	1	1	0	0	5	0	0	2	1	1	0	0	1	1	3	0	1	1	0	1	0	2	21
1616-20_S2_L001_001	1	1	0	0	4	0	0	2	1	1	0	0	1	1	3	0	1	1	0	1	0	2	20
1653-20_S9_L001_001	1	1	0	0	3	0	0	2	1	1	0	0	1	1	3	0	1	1	0	1	0	2	19
1656_S14_L001_001	1	1	0	0	3	0	0	2	1	1	0	0	1	1	3	0	1	1	0	1	0	2	19
1767-20_S3_L001_001	1	1	0	0	4	0	0	2	1	1	0	0	1	1	3	0	1	1	0	1	0	2	20
177_S2_L001_001	1	1	1	0	3	0	0	2	1	1	0	0	1	1	3	0	1	1	0	1	0	2	20
179_S18_L001_001	1	1	0	0	3	0	0	2	1	1	0	0	1	1	3	0	1	1	0	1	0	2	19
17_S7_L001_001	1	1	0	0	3	0	0	2	1	1	0	0	1	1	3	0	1	1	0	1	0	2	19
1863_S17_L001_001	1	1	0	0	4	0	0	2	1	1	0	0	1	1	3	0	1	1	0	1	0	2	20
1873_S23_L001_001	1	1	0	0	3	0	0	2	1	1	0	0	1	1	3	0	1	1	0	1	0	2	19
1913_S4_L001_001	1	2	0	0	3	0	0	2	1	1	0	0	1	1	3	0	1	1	1	1	0	2	21
1934-1_S20_L001_001	1	1	1	0	3	0	0	2	1	1	0	0	1	1	3	0	1	1	0	1	0	2	20
1966-1_S1_L001_001	1	1	0	0	3	0	0	2	1	1	0	0	1	1	3	0	1	1	0	1	0	2	19
2013_S10_L001_001	1	1	0	0	3	0	0	2	1	1	0	0	1	1	3	0	1	1	0	1	1	2	20
204-1_S1_L001_001	1	1	1	0	3	0	0	2	1	1	0	1	1	1	3	0	1	1	0	1	0	2	21
205_S9_L001_001	1	1	0	0	3	0	0	2	1	1	0	0	1	1	3	0	1	1	0	1	0	2	19
2077_S17_L001_001	1	1	0	0	3	0	0	2	1	1	0	0	1	1	3	0	1	1	0	1	0	2	19
20_S2_L001_001	1	1	0	0	3	0	0	2	1	1	0	0	1	1	3	0	1	1	0	1	0	2	19
2161_S26_L001_001	1	1	0	0	3	0	0	2	1	1	0	0	1	1	3	0	1	1	0	1	0	2	19
2169_S10_L001_001	1	1	0	0	3	0	0	2	1	1	0	0	1	1	3	0	1	1	0	1	0	2	19
2175-20_S8_L001_001	1	1	0	0	3	0	0	2	1	1	0	0	1	1	3	0	1	1	0	1	0	2	19
2184_S16_L001_001	1	1	0	0	3	0	0	2	1	1	0	0	1	1	3	0	1	1	0	1	0	2	19
2234_S19_L001_001	1	1	0	0	3	0	0	2	1	1	0	0	1	1	3	0	1	1	0	1	0	2	19
2259_S12_L001_001	2	1	0	0	3	0	0	2	1	1	0	0	1	1	3	0	1	1	0	1	2	2	22
2287_S21_L001_001	1	1	0	0	3	0	0	2	1	1	0	0	1	1	3	0	1	1	0	1	0	2	19
2299_S4_L001_001	1	1	0	0	3	0	0	2	1	1	0	0	1	1	3	0	1	1	0	1	0	2	19
2320_S28_L001_001	1	1	0	0	3	0	0	2	1	1	0	0	1	1	3	0	1	1	0	1	0	2	19
2331_S17_L001_001	1	1	0	0	3	0	0	2	1	1	0	0	1	2	3	0	1	1	0	1	0	2	20
234_S21_L001_001	1	1	0	0	3	0	0	2	1	1	0	0	1	1	3	0	1	1	0	1	0	2	19
2413_S15_L001_001	1	1	0	0	3	0	0	2	1	1	0	0	1	1	3	0	1	1	0	1	0	2	19
2445_S5_L001_001	1	1	0	0	4	0	0	2	1	1	0	0	1	1	3	0	1	1	0	1	0	2	20
2506_S6_L001_001	1	1	0	0	3	0	0	2	1	1	0	0	1	1	3	0	1	1	0	1	0	2	19
2522_S7_L001_001	1	1	0	0	3	0	0	2	1	1	0	0	1	1	3	0	1	1	0	1	0	2	19
2569_S18_L001_001	1	1	0	0	3	0	0	2	1	1	0	0	1	1	3	0	1	1	0	1	0	2	19
2601_S16_L001_001	1	1	0	0	3	0	0	2	1	1	0	0	1	1	3	0	1	1	0	1	0	2	19
2748-20_S23_L001_001	1	1	0	0	3	0	0	2	1	1	0	0	1	1	3	0	1	1	0	1	0	2	19
2773-20_S17_L001_001	1	1	0	0	3	0	0	2	1	1	0	0	1	1	3	0	1	1	0	1	0	2	19
2781_S10_L001_001	1	1	0	0	3	0	0	2	1	1	0	0	1	1	3	0	1	1	0	1	0	2	19
2791_S22_L001_001	1	1	0	0	3	1	0	2	1	1	0	0	1	1	3	0	1	1	0	1	0	2	20
27_S12_L001_001	1	1	0	0	3	0	0	2	1	1	0	0	1	1	3	0	1	1	0	1	0	2	19
2804-19_S4_L001_001	1	2	0	0	3	0	0	2	1	1	0	0	1	1	3	0	1	1	0	1	0	2	20
2950-20_S5_L001_001	1	1	1	0	3	0	0	2	1	1	0	0	1	1	3	0	1	1	0	1	0	2	20
3-1_S18_L001_001	1	1	0	0	3	0	0	2	1	1	0	0	1	1	3	0	1	1	0	1	0	2	19
3078-20_S1_L001_001	1	1	0	0	4	0	0	2	1	1	0	0	1	1	3	0	1	1	0	1	0	2	20
3184_S23	1	1	0	0	3	0	0	2	1	1	0	0	1	1	3	0	1	1	0	1	0	2	19
3186-20_S18_L001_001	1	1	0	0	3	0	0	2	1	1	0	0	1	1	3	0	1	1	0	1	0	2	19
321_S1_L001_001	1	1	0	0	3	0	0	2	1	1	0	0	1	1	3	0	1	1	0	1	0	2	19
3257-20_S19_L001_001	1	1	0	0	3	0	0	2	1	1	0	0	1	1	3	0	1	1	0	1	0	2	19
3275-20_S11_L001_001	1	1	1	0	5	0	0	2	1	1	0	0	1	1	3	0	1	1	0	1	0	2	22
336_S12_L001_001	1	1	0	0	3	0	0	2	1	1	0	0	1	1	3	0	1	1	0	1	0	2	19
33_S6_L001_001	1	1	0	0	3	0	0	2	1	1	0	0	1	1	3	0	1	2	0	1	1	2	21
34_S8_L001_001	1	1	0	0	3	0	0	2	1	1	0	0	1	1	3	0	1	1	0	1	0	2	19
355_S8_L001_001	1	1	0	0	3	0	0	2	1	1	0	0	1	1	3	0	1	1	0	1	0	2	19
35_S2_L001_001	1	1	0	0	3	0	0	2	1	1	0	0	1	1	3	0	1	1	0	1	0	2	19
35_Stepno_S24_L001	1	1	0	0	3	0	0	2	1	1	0	0	1	1	3	0	1	1	0	2	1	3	22
3629-20_S13_L001_001	1	1	0	0	3	0	0	2	1	1	0	0	1	1	3	0	1	1	0	1	0	2	19
363_S25_L001_001	1	1	0	0	4	0	0	2	1	1	0	0	1	1	3	0	1	1	0	1	0	2	20
3775_S6_L001_001	1	1	0	0	4	0	0	2	1	1	0	0	1	1	3	0	1	1	0	1	0	2	20
38_S7_L001_001	1	1	0	0	3	0	0	2	1	1	0	0	1	1	3	0	1	1	0	1	0	2	19
400_S5_L001_001	1	1	1	0	4	1	0	2	1	1	0	0	1	1	3	0	1	1	0	2	0	2	23
41_S15_L001_001	1	1	0	0	3	0	0	2	1	1	0	0	1	1	3	0	2	2	0	1	1	2	22
4203-19_S7_L001_001	1	1	0	0	3	0	0	2	1	1	0	0	1	1	3	0	1	1	0	1	0	2	19
4435_S3_L001_001	1	1	0	0	3	0	0	2	1	1	0	0	1	1	3	0	1	1	0	1	0	2	19
4470_S10_L001_001	1	1	0	0	3	0	0	2	1	1	0	0	1	1	3	0	1	1	0	1	0	2	19
4483_S5_L001_001	1	1	0	0	3	0	0	2	1	1	0	0	1	1	3	0	1	1	0	1	0	2	19
4490-20_S24_L001_001	1	1	0	0	4	0	0	2	1	1	0	0	1	1	3	0	1	1	0	1	0	2	20
44_S10_L001_001	1	1	0	0	3	0	0	2	1	1	0	0	1	1	3	0	1	1	0	1	0	2	19
450-20_S14_L001_001	1	1	0	0	4	0	0	2	1	1	0	0	1	1	3	0	1	1	0	1	0	2	20
4504_S15_L001_001	1	1	0	0	3	0	0	3	1	1	0	0	1	1	3	0	1	1	0	1	0	2	20
4511-19_S10_L001_001	1	1	0	0	3	0	0	2	1	1	0	0	1	1	3	0	1	1	0	1	0	2	19
4530_S2_L001_001	1	1	0	0	3	0	0	2	1	1	0	0	1	1	3	0	1	2	0	1	1	2	21
468_S26_L001_001	1	1	0	0	3	0	0	2	1	1	0	0	1	1	3	0	1	1	0	1	0	2	19
4703_S9_L001_001	1	1	1	0	3	0	0	2	1	1	0	0	1	1	3	0	1	1	0	1	0	2	20
4712-1_S2_L001_001	1	1	0	0	3	0	0	2	1	1	0	0	1	1	3	0	1	1	0	1	0	2	19
4785_S13_L001_001	1	1	1	0	3	0	0	2	1	1	0	0	1	1	3	0	1	1	0	1	0	2	20
4786_S18_L001_001	1	1	0	0	3	0	0	2	1	1	0	0	1	1	3	0	1	1	0	1	0	2	19
47_S19_L001_001	1	1	0	0	3	0	0	2	1	1	0	0	1	1	3	0	1	1	0	1	0	2	19
4800a_S24_L001_001	1	1	0	0	4	0	0	2	1	1	0	0	1	1	3	0	1	1	0	1	0	2	20
4859_S16_L001_001	1	1	0	0	3	0	0	2	1	1	0	0	1	1	3	0	1	1	0	1	0	2	19
4888_S19_L001_001	1	1	0	0	3	0	0	2	1	1	0	0	1	1	3	0	1	1	0	1	0	2	19
48_S7_L001_001	1	1	0	0	3	0	0	2	1	1	0	0	1	1	3	0	1	1	0	1	0	2	19
5001_S3_L001_001	1	1	1	0	3	0	0	2	1	1	0	0	1	1	3	0	1	1	0	1	9	2	29
5023_S25	1	1	0	0	3	0	0	2	1	1	0	0	1	1	3	0	1	1	0	1	0	2	19
5041_S17_L001_001	1	1	0	0	3	0	0	2	1	1	0	0	1	1	3	0	1	1	0	1	0	2	19
5062_S1_L001_001	1	1	0	0	5	0	0	2	1	1	0	0	1	1	3	0	1	1	0	1	0	2	21
5099_S22	1	1	0	0	4	0	0	2	1	1	0	0	1	1	3	0	1	1	0	1	0	2	20
5135_S2	1	1	0	0	4	0	0	2	1	1	0	0	1	1	3	0	1	1	0	1	0	2	20
5158_S6_L001_001	1	1	0	0	3	0	0	2	1	1	0	0	1	1	3	1	1	1	0	1	0	2	20
5187_S20_L001_001	1	1	0	0	3	0	0	2	1	1	0	0	1	1	3	0	1	1	0	1	3	2	22
5194_S8	1	1	0	0	3	0	0	2	1	1	0	0	1	1	3	0	1	1	0	1	0	2	19
5195_S10	1	1	0	0	4	1	0	2	1	1	0	0	1	1	3	0	1	1	0	1	0	2	21
5195_S21_L001_001	1	1	1	0	3	0	0	2	1	1	0	0	1	1	3	0	1	1	0	1	0	2	20
5204_S9_L001_001	1	1	0	0	3	0	0	2	1	1	0	0	1	1	3	0	1	1	0	1	0	2	19
5206_S7_L001_001	1	1	0	0	3	0	0	2	1	1	0	0	1	1	3	0	1	1	0	1	0	2	19
520_S25_L001_001	1	1	0	0	3	0	0	2	1	1	0	0	1	1	3	0	1	1	0	1	0	2	19
5219_S7	1	1	0	0	4	0	0	2	1	1	0	0	1	1	3	0	1	1	0	1	0	2	20
5225-20_S21_L001_001	1	1	0	0	3	0	0	2	1	1	0	0	1	1	3	0	1	1	0	2	1	3	22
5264_S16	1	1	0	0	3	1	0	2	1	1	0	0	1	1	3	0	1	2	0	1	1	2	22
5313_S3	1	1	0	0	3	0	0	2	1	1	0	0	1	1	3	0	1	1	0	1	0	2	19
5346_S3_L001_001	1	1	0	0	3	0	0	2	1	1	0	0	1	1	3	0	1	1	0	1	0	2	19
5382_S9	1	1	0	0	3	0	0	2	1	1	0	0	1	1	3	0	1	1	0	1	0	2	19
5440_S11_L001_001	1	1	0	0	3	0	0	2	1	1	0	0	1	1	3	0	1	1	0	1	0	2	19
5545_S11_L001_001	1	1	0	0	3	0	0	2	1	1	0	0	1	1	3	0	1	1	0	1	0	2	19
555_S7_L001_001	1	1	0	0	3	0	0	2	1	1	0	0	1	1	3	0	1	1	0	1	0	2	19
5628_S11	1	1	0	0	4	1	0	2	1	1	0	0	1	1	3	0	1	2	0	1	1	2	23
5820_S14_L001_001	1	1	0	0	3	0	0	2	1	1	0	0	1	1	3	0	1	1	0	1	0	2	19
58_S18_L001_001	1	1	0	0	3	0	0	2	1	1	0	0	1	1	3	0	1	1	0	1	0	2	19
5946_S6_L001_001	1	1	0	0	3	0	0	2	1	1	0	0	1	1	3	0	1	1	0	1	0	2	19
6072_S5_L001_001	1	1	0	0	3	1	0	2	1	1	0	0	1	1	3	0	1	1	0	1	0	2	20
610-1_S21_L001_001	1	1	0	0	3	0	0	2	1	1	0	0	1	1	3	0	1	1	0	1	0	2	19
6164-1_S12_L001_001	1	1	0	0	3	0	0	2	1	1	0	0	1	1	3	0	1	1	0	1	0	2	19
6242_S14	1	1	0	0	3	0	0	2	1	1	0	0	1	1	3	0	1	1	0	1	0	2	19
62_S24_L001_001	1	1	0	0	3	0	0	2	1	1	0	0	1	1	3	0	1	1	0	1	0	2	19
6466_S13	1	1	0	0	3	0	0	2	1	1	1	0	1	1	3	0	1	1	0	1	0	2	20
6616_S23	1	1	0	0	4	0	0	2	1	1	0	0	1	1	3	0	1	1	0	1	0	2	20
6646_S18	1	1	0	0	4	0	0	2	1	1	0	0	1	1	3	0	1	1	0	1	0	2	20
6795_S3_L001_001	1	1	0	0	3	0	0	2	1	1	0	0	1	1	3	0	1	1	0	1	0	2	19
6849_S1_L001_001	1	1	0	0	3	0	0	2	1	1	0	0	1	1	3	0	1	1	0	1	0	2	19
6887_S13_L001_001	1	1	0	0	3	0	0	3	1	1	0	0	1	1	3	0	1	1	0	1	0	2	20
7076_S5	2	1	0	1	3	0	1	2	1	1	0	0	1	1	3	0	1	1	0	1	0	2	22
7167_S20_L001_001	1	1	0	0	3	0	0	2	1	1	0	0	1	1	3	0	1	1	0	1	0	2	19
7182-20_S25_L001_001	1	1	0	0	3	0	0	2	1	1	0	0	1	1	3	0	1	2	0	1	1	2	21
7314_S12_L001_001	1	1	0	0	3	0	0	2	1	1	0	1	1	1	3	0	1	1	0	1	0	2	20
7357_S17	1	1	0	0	3	0	0	2	1	1	0	0	1	1	3	0	1	1	0	1	0	2	19
7389_S21	1	1	0	0	4	0	0	2	1	1	0	0	1	1	3	0	1	1	0	1	0	2	20
7406_S23_L001_001	1	1	0	0	3	0	0	2	1	1	0	0	1	1	3	0	1	1	0	1	0	2	19
7415_S14_L001_001	1	1	0	0	3	0	0	2	1	1	0	1	1	1	3	0	1	1	0	1	0	2	20
7454_S2_L001_001	2	1	0	0	3	0	0	2	1	1	0	0	1	1	3	0	1	1	0	1	0	2	20
7620-20_S22_L001_001	1	1	0	0	3	0	0	2	1	1	0	0	1	1	3	0	1	1	0	1	0	2	19
7678_S26	1	1	0	0	4	0	0	2	1	1	0	0	1	1	3	0	1	1	0	1	0	2	20
778-1_S4_L001_001	1	1	0	0	3	0	0	2	1	1	0	0	1	1	3	0	1	1	0	1	0	2	19
7799_S16_L001_001	1	1	0	0	3	0	0	2	1	1	0	0	1	1	3	0	1	1	0	1	0	2	19
7829_S9_L001_001	1	1	0	0	3	0	0	2	1	1	0	0	1	1	3	1	1	1	0	1	0	2	20
7923_S15	1	1	0	0	4	0	0	2	1	1	0	0	1	1	3	0	1	1	0	1	0	2	20
7950_S23_L001_001	1	1	0	0	3	0	0	2	2	1	1	0	1	1	3	0	1	1	0	1	0	2	21
7959_S11_L001_001	1	1	0	0	3	0	0	2	1	1	0	0	1	1	3	0	1	1	0	1	0	2	19
803-1_S5_L001_001	1	1	0	0	3	0	0	2	1	1	0	0	1	1	3	0	1	1	0	1	0	2	19
8082_S19_L001_001	1	1	0	0	3	0	0	2	1	1	0	0	1	1	3	0	1	1	0	1	0	3	20
8137-20_S26_L001_001	1	1	0	0	3	0	0	2	1	1	0	0	1	1	3	0	1	2	0	1	1	2	21
8316_S19	1	1	0	0	4	0	0	2	1	1	0	0	1	1	3	0	1	1	0	1	0	2	20
8532_S3_L001_001	1	1	0	0	3	0	0	2	1	1	0	0	1	1	3	0	1	1	0	1	0	2	19
86_S14_L001_001	1	1	0	0	3	0	0	2	1	1	0	0	1	1	3	0	1	1	0	1	0	2	19
8723_S8_L001_001	1	1	0	0	3	0	0	2	1	1	0	0	1	1	3	0	1	1	0	1	0	2	19
892_S1_L001_001	1	1	0	0	3	0	0	2	1	1	0	0	1	1	3	0	1	1	0	1	0	2	19
8967-20_S20_L001_001	1	1	0	0	3	0	0	2	1	1	0	0	1	1	3	0	1	1	0	1	0	2	19
89_S22_L001_001	1	1	0	0	3	0	0	2	1	1	0	0	1	1	3	0	1	1	0	2	0	2	20
8_S6_L001_001	1	1	0	0	4	0	0	2	1	1	0	0	1	1	3	0	1	1	0	2	0	2	21
907_S4_L001_001	1	1	0	0	3	0	0	2	1	1	0	0	1	1	3	1	1	1	0	1	0	2	20
9084_S4_L001_001	1	1	0	0	3	0	0	2	1	1	0	0	1	1	3	0	1	1	0	1	0	2	19
91_S9_L001_001	1	1	0	0	3	0	0	2	1	1	0	0	1	1	3	0	1	1	0	1	0	2	19
9385_S3_L001_001	1	1	1	0	4	0	0	2	1	1	0	0	1	1	3	0	1	1	0	1	0	2	21
969_S13_L001_001	1	1	0	0	3	0	0	2	1	1	0	0	1	1	3	0	1	1	0	1	0	2	19
969_Shym_L001_001	1	1	0	0	3	0	0	2	1	1	0	0	1	1	3	0	1	1	0	1	0	2	19
976_S11_L001_001	1	1	0	0	3	0	0	2	1	1	0	0	1	1	3	0	1	1	0	1	0	2	19
9_S17_L001_001	1	1	0	0	3	0	0	2	1	1	0	0	1	1	3	0	2	2	0	1	1	2	22
