# Supplementary material for: Genomic Surveillance of 3R Genes Associated with Antibiotic Resistance in Mycobacterium tuberculosis Isolates from Kazakhstan
Source: Antibiotics (Basel). 2025 Dec 30;15(1):26. doi: 10.3390/antibiotics15010026 (PMC12837692; doi:10.3390/antibiotics15010026)
Supplement: Supplementary file 1 [file antibiotics-15-00026-s001.zip › Table S3.xlsx]

## Sheet: Sheet1
gene	INH	RIF	EMB	STM	Cfz	Bdq	PZA	MGIT Km	MGIT Am	MGIT Cm	MGIT Lf	MGIT Mfx 0,25	MGIT Mfx 1,0	MGIT Pto/Eto	MGIT Lzd	Isolate
ligC	Arg313His	Arg313His	Arg313His	Arg313His												9_S17_L001_001
ligC	Val(s)210Val	Val(s)210Val	Val(s)210Val	Val(s)210Val												9_S17_L001_001
uvrC	Val(s)434Ala	Val(s)434Ala	Val(s)434Ala	Val(s)434Ala												9_S17_L001_001
uvrC	Val289Ile	Val289Ile	Val289Ile	Val289Ile												9_S17_L001_001
ligb (ligb)	Pro91Ser	Pro91Ser	Pro91Ser	Pro91Ser												9_S17_L001_001
gyrA	Ser95Thr	Ser95Thr	Ser95Thr	Ser95Thr												9_S17_L001_001
gyrA	Glu21Gln	Glu21Gln	Glu21Gln	Glu21Gln												9_S17_L001_001
DnaB	Arg552Gly	Arg552Gly	Arg552Gly	Arg552Gly												9_S17_L001_001
gyrA	Gly668Asp	Gly668Asp	Gly668Asp	Gly668Asp												9_S17_L001_001
uvrB	silent (Ala524)	silent (Ala524)	silent (Ala524)	silent (Ala524)												9_S17_L001_001
nei	silent (Arg77)	silent (Arg77)	silent (Arg77)	silent (Arg77)												9_S17_L001_001
rv2090	Phe358Leu(s)	Phe358Leu(s)	Phe358Leu(s)	Phe358Leu(s)												9_S17_L001_001
NucS	Ser144Arg	Ser144Arg	Ser144Arg	Ser144Arg												9_S17_L001_001
mutt2 (mutt2)	Gly58Arg	Gly58Arg	Gly58Arg	Gly58Arg												9_S17_L001_001
recF	Ile245Thr	Ile245Thr	Ile245Thr	Ile245Thr												9_S17_L001_001
radA	Pro317Leu	Pro317Leu	Pro317Leu	Pro317Leu												9_S17_L001_001
radA	silent (Gln152)	silent (Gln152)	silent (Gln152)	silent (Gln152)												9_S17_L001_001
polA	silent (Pro208)	silent (Pro208)	silent (Pro208)	silent (Pro208)												9_S17_L001_001
polA	Arg188Gly	Arg188Gly	Arg188Gly	Arg188Gly												9_S17_L001_001
polA	Thr186Pro	Thr186Pro	Thr186Pro	Thr186Pro												9_S17_L001_001
ligD	Cys344Arg	Cys344Arg	Cys344Arg	Cys344Arg												9_S17_L001_001
recF	silent (Gly269)	silent (Gly269)	silent (Gly269)	silent (Gly269)												9_S17_L001_001
DnaB	Arg552Gly	Arg552Gly	Arg552Gly	Arg552Gly												58_S18_L001_001
uvrC	Val289Ile	Val289Ile	Val289Ile	Val289Ile												58_S18_L001_001
uvrC	Val(s)434Ala	Val(s)434Ala	Val(s)434Ala	Val(s)434Ala												58_S18_L001_001
ligb (ligb)	Pro91Ser	Pro91Ser	Pro91Ser	Pro91Ser												58_S18_L001_001
ligC	Val(s)210Val	Val(s)210Val	Val(s)210Val	Val(s)210Val												58_S18_L001_001
ligC	Arg313His	Arg313His	Arg313His	Arg313His												58_S18_L001_001
gyrA	Gly668Asp	Gly668Asp	Gly668Asp	Gly668Asp												58_S18_L001_001
gyrA	Glu21Gln	Glu21Gln	Glu21Gln	Glu21Gln												58_S18_L001_001
gyrA	Ser95Thr	Ser95Thr	Ser95Thr	Ser95Thr												58_S18_L001_001
mutt2 (mutt2)	Gly58Arg	Gly58Arg	Gly58Arg	Gly58Arg												58_S18_L001_001
NucS	Ser144Arg	Ser144Arg	Ser144Arg	Ser144Arg												58_S18_L001_001
rv2090	Phe358Leu(s)	Phe358Leu(s)	Phe358Leu(s)	Phe358Leu(s)												58_S18_L001_001
nei	silent (Arg77)	silent (Arg77)	silent (Arg77)	silent (Arg77)												58_S18_L001_001
polA	silent (Pro208)	silent (Pro208)	silent (Pro208)	silent (Pro208)												58_S18_L001_001
polA	Arg188Gly	Arg188Gly	Arg188Gly	Arg188Gly												58_S18_L001_001
polA	Thr186Pro	Thr186Pro	Thr186Pro	Thr186Pro												58_S18_L001_001
ligD	Cys344Arg	Cys344Arg	Cys344Arg	Cys344Arg												58_S18_L001_001
recF	Ile245Thr	Ile245Thr	Ile245Thr	Ile245Thr												58_S18_L001_001
radA	silent (Gln152)	silent (Gln152)	silent (Gln152)	silent (Gln152)												58_S18_L001_001
ligb (ligb)		Pro91Ser	Pro91Ser				Pro91Ser									3078-20_S1_L001_001
uvrC		Val(s)434Ala	Val(s)434Ala				Val(s)434Ala									3078-20_S1_L001_001
uvrC		Val289Ile	Val289Ile				Val289Ile									3078-20_S1_L001_001
DnaB		Arg552Gly	Arg552Gly				Arg552Gly									3078-20_S1_L001_001
gyrA		Gly668Asp	Gly668Asp				Gly668Asp									3078-20_S1_L001_001
gyrA		Ser95Thr	Ser95Thr				Ser95Thr									3078-20_S1_L001_001
gyrA		Asp94Gly	Asp94Gly				Asp94Gly									3078-20_S1_L001_001
gyrA		Glu21Gln	Glu21Gln				Glu21Gln									3078-20_S1_L001_001
ligC		Val(s)210Val	Val(s)210Val				Val(s)210Val									3078-20_S1_L001_001
ligC		Arg313His	Arg313His				Arg313His									3078-20_S1_L001_001
mutt2 (mutt2)		Gly58Arg	Gly58Arg				Gly58Arg									3078-20_S1_L001_001
NucS		Ser144Arg	Ser144Arg				Ser144Arg									3078-20_S1_L001_001
rv2090		Phe358Leu(s)	Phe358Leu(s)				Phe358Leu(s)									3078-20_S1_L001_001
nei		silent (Arg77)	silent (Arg77)				silent (Arg77)									3078-20_S1_L001_001
polA		Arg188Gly	Arg188Gly				Arg188Gly									3078-20_S1_L001_001
polA		silent (Pro208)	silent (Pro208)				silent (Pro208)									3078-20_S1_L001_001
radA		silent (Gln152)	silent (Gln152)				silent (Gln152)									3078-20_S1_L001_001
polA		Thr186Pro	Thr186Pro				Thr186Pro									3078-20_S1_L001_001
recF		Ile245Thr	Ile245Thr				Ile245Thr									3078-20_S1_L001_001
ligD		Cys344Arg	Cys344Arg				Cys344Arg									3078-20_S1_L001_001
ligC	Arg313His	Arg313His	Arg313His	Arg313His												3-1_S18_L001_001
ligC	Val(s)210Val	Val(s)210Val	Val(s)210Val	Val(s)210Val												3-1_S18_L001_001
ligb (ligb)	Pro91Ser	Pro91Ser	Pro91Ser	Pro91Ser												3-1_S18_L001_001
uvrC	Val(s)434Ala	Val(s)434Ala	Val(s)434Ala	Val(s)434Ala												3-1_S18_L001_001
uvrC	Val289Ile	Val289Ile	Val289Ile	Val289Ile												3-1_S18_L001_001
DnaB	Arg552Gly	Arg552Gly	Arg552Gly	Arg552Gly												3-1_S18_L001_001
gyrA	Gly668Asp	Gly668Asp	Gly668Asp	Gly668Asp												3-1_S18_L001_001
gyrA	Ser95Thr	Ser95Thr	Ser95Thr	Ser95Thr												3-1_S18_L001_001
gyrA	Glu21Gln	Glu21Gln	Glu21Gln	Glu21Gln												3-1_S18_L001_001
mutt2 (mutt2)	Gly58Arg	Gly58Arg	Gly58Arg	Gly58Arg												3-1_S18_L001_001
NucS	Ser144Arg	Ser144Arg	Ser144Arg	Ser144Arg												3-1_S18_L001_001
nei	silent (Arg77)	silent (Arg77)	silent (Arg77)	silent (Arg77)												3-1_S18_L001_001
rv2090	Phe358Leu(s)	Phe358Leu(s)	Phe358Leu(s)	Phe358Leu(s)												3-1_S18_L001_001
recF	Ile245Thr	Ile245Thr	Ile245Thr	Ile245Thr												3-1_S18_L001_001
ligD	Cys344Arg	Cys344Arg	Cys344Arg	Cys344Arg												3-1_S18_L001_001
polA	Thr186Pro	Thr186Pro	Thr186Pro	Thr186Pro												3-1_S18_L001_001
polA	Arg188Gly	Arg188Gly	Arg188Gly	Arg188Gly												3-1_S18_L001_001
polA	silent (Pro208)	silent (Pro208)	silent (Pro208)	silent (Pro208)												3-1_S18_L001_001
radA	silent (Gln152)	silent (Gln152)	silent (Gln152)	silent (Gln152)												3-1_S18_L001_001
gyrA	Glu21Gln	Glu21Gln	Glu21Gln	Glu21Gln												5946_S6_L001_001
gyrA	Ser95Thr	Ser95Thr	Ser95Thr	Ser95Thr												5946_S6_L001_001
gyrA	Gly668Asp	Gly668Asp	Gly668Asp	Gly668Asp												5946_S6_L001_001
DnaB	Arg552Gly	Arg552Gly	Arg552Gly	Arg552Gly												5946_S6_L001_001
uvrC	Val289Ile	Val289Ile	Val289Ile	Val289Ile												5946_S6_L001_001
uvrC	Val(s)434Ala	Val(s)434Ala	Val(s)434Ala	Val(s)434Ala												5946_S6_L001_001
ligb (ligb)	Pro91Ser	Pro91Ser	Pro91Ser	Pro91Ser												5946_S6_L001_001
ligC	Val(s)210Val	Val(s)210Val	Val(s)210Val	Val(s)210Val												5946_S6_L001_001
ligC	Arg313His	Arg313His	Arg313His	Arg313His												5946_S6_L001_001
mutt2 (mutt2)	Gly58Arg	Gly58Arg	Gly58Arg	Gly58Arg												5946_S6_L001_001
NucS	Ser144Arg	Ser144Arg	Ser144Arg	Ser144Arg												5946_S6_L001_001
rv2090	Phe358Leu(s)	Phe358Leu(s)	Phe358Leu(s)	Phe358Leu(s)												5946_S6_L001_001
nei	silent (Arg77)	silent (Arg77)	silent (Arg77)	silent (Arg77)												5946_S6_L001_001
radA	silent (Gln152)	silent (Gln152)	silent (Gln152)	silent (Gln152)												5946_S6_L001_001
polA	silent (Pro208)	silent (Pro208)	silent (Pro208)	silent (Pro208)												5946_S6_L001_001
polA	Arg188Gly	Arg188Gly	Arg188Gly	Arg188Gly												5946_S6_L001_001
polA	Thr186Pro	Thr186Pro	Thr186Pro	Thr186Pro												5946_S6_L001_001
ligD	Cys344Arg	Cys344Arg	Cys344Arg	Cys344Arg												5946_S6_L001_001
recF	Ile245Thr	Ile245Thr	Ile245Thr	Ile245Thr												5946_S6_L001_001
gyrA																3184_S23
ligC																3184_S23
ligC																3184_S23
ligb (ligb)																3184_S23
uvrC																3184_S23
uvrC																3184_S23
DnaB																3184_S23
gyrA																3184_S23
gyrA																3184_S23
NucS																3184_S23
rv2090																3184_S23
nei																3184_S23
mutt2 (mutt2)																3184_S23
radA																3184_S23
recF																3184_S23
ligD																3184_S23
polA																3184_S23
polA																3184_S23
polA																3184_S23
gyrA	Ser95Thr	Ser95Thr	Ser95Thr	Ser95Thr												5820_S14_L001_001
gyrA	Gly668Asp	Gly668Asp	Gly668Asp	Gly668Asp												5820_S14_L001_001
DnaB	Arg552Gly	Arg552Gly	Arg552Gly	Arg552Gly												5820_S14_L001_001
uvrC	Val289Ile	Val289Ile	Val289Ile	Val289Ile												5820_S14_L001_001
ligb (ligb)	Pro91Ser	Pro91Ser	Pro91Ser	Pro91Ser												5820_S14_L001_001
ligC	Val(s)210Val	Val(s)210Val	Val(s)210Val	Val(s)210Val												5820_S14_L001_001
ligC	Arg313His	Arg313His	Arg313His	Arg313His												5820_S14_L001_001
uvrC	Val(s)434Ala	Val(s)434Ala	Val(s)434Ala	Val(s)434Ala												5820_S14_L001_001
gyrA	Glu21Gln	Glu21Gln	Glu21Gln	Glu21Gln												5820_S14_L001_001
mutt2 (mutt2)	Gly58Arg	Gly58Arg	Gly58Arg	Gly58Arg												5820_S14_L001_001
NucS	Ser144Arg	Ser144Arg	Ser144Arg	Ser144Arg												5820_S14_L001_001
rv2090	Phe358Leu(s)	Phe358Leu(s)	Phe358Leu(s)	Phe358Leu(s)												5820_S14_L001_001
nei	silent (Arg77)	silent (Arg77)	silent (Arg77)	silent (Arg77)												5820_S14_L001_001
ligD	Cys344Arg	Cys344Arg	Cys344Arg	Cys344Arg												5820_S14_L001_001
recF	Ile245Thr	Ile245Thr	Ile245Thr	Ile245Thr												5820_S14_L001_001
polA	Arg188Gly	Arg188Gly	Arg188Gly	Arg188Gly												5820_S14_L001_001
radA	silent (Gln152)	silent (Gln152)	silent (Gln152)	silent (Gln152)												5820_S14_L001_001
polA	silent (Pro208)	silent (Pro208)	silent (Pro208)	silent (Pro208)												5820_S14_L001_001
polA	Thr186Pro	Thr186Pro	Thr186Pro	Thr186Pro												5820_S14_L001_001
uvrC	Val(s)434Ala	Val(s)434Ala	Val(s)434Ala				Val(s)434Ala	Val(s)434Ala	Val(s)434Ala	Val(s)434Ala	Val(s)434Ala	Val(s)434Ala	Val(s)434Ala			3186-20_S18_L001_001
uvrC	Val289Ile	Val289Ile	Val289Ile				Val289Ile	Val289Ile	Val289Ile	Val289Ile	Val289Ile	Val289Ile	Val289Ile			3186-20_S18_L001_001
DnaB	Arg552Gly	Arg552Gly	Arg552Gly				Arg552Gly	Arg552Gly	Arg552Gly	Arg552Gly	Arg552Gly	Arg552Gly	Arg552Gly			3186-20_S18_L001_001
gyrA	Gly668Asp	Gly668Asp	Gly668Asp				Gly668Asp	Gly668Asp	Gly668Asp	Gly668Asp	Gly668Asp	Gly668Asp	Gly668Asp			3186-20_S18_L001_001
gyrA	Ser95Thr	Ser95Thr	Ser95Thr				Ser95Thr	Ser95Thr	Ser95Thr	Ser95Thr	Ser95Thr	Ser95Thr	Ser95Thr			3186-20_S18_L001_001
gyrA	Glu21Gln	Glu21Gln	Glu21Gln				Glu21Gln	Glu21Gln	Glu21Gln	Glu21Gln	Glu21Gln	Glu21Gln	Glu21Gln			3186-20_S18_L001_001
ligb (ligb)	Pro91Ser	Pro91Ser	Pro91Ser				Pro91Ser	Pro91Ser	Pro91Ser	Pro91Ser	Pro91Ser	Pro91Ser	Pro91Ser			3186-20_S18_L001_001
ligC	Arg313His	Arg313His	Arg313His				Arg313His	Arg313His	Arg313His	Arg313His	Arg313His	Arg313His	Arg313His			3186-20_S18_L001_001
ligC	Val(s)210Val	Val(s)210Val	Val(s)210Val				Val(s)210Val	Val(s)210Val	Val(s)210Val	Val(s)210Val	Val(s)210Val	Val(s)210Val	Val(s)210Val			3186-20_S18_L001_001
mutt2 (mutt2)	Gly58Arg	Gly58Arg	Gly58Arg				Gly58Arg	Gly58Arg	Gly58Arg	Gly58Arg	Gly58Arg	Gly58Arg	Gly58Arg			3186-20_S18_L001_001
NucS	Ser144Arg	Ser144Arg	Ser144Arg				Ser144Arg	Ser144Arg	Ser144Arg	Ser144Arg	Ser144Arg	Ser144Arg	Ser144Arg			3186-20_S18_L001_001
rv2090	Phe358Leu(s)	Phe358Leu(s)	Phe358Leu(s)				Phe358Leu(s)	Phe358Leu(s)	Phe358Leu(s)	Phe358Leu(s)	Phe358Leu(s)	Phe358Leu(s)	Phe358Leu(s)			3186-20_S18_L001_001
nei	silent (Arg77)	silent (Arg77)	silent (Arg77)				silent (Arg77)	silent (Arg77)	silent (Arg77)	silent (Arg77)	silent (Arg77)	silent (Arg77)	silent (Arg77)			3186-20_S18_L001_001
ligD	Cys344Arg	Cys344Arg	Cys344Arg				Cys344Arg	Cys344Arg	Cys344Arg	Cys344Arg	Cys344Arg	Cys344Arg	Cys344Arg			3186-20_S18_L001_001
polA	Thr186Pro	Thr186Pro	Thr186Pro				Thr186Pro	Thr186Pro	Thr186Pro	Thr186Pro	Thr186Pro	Thr186Pro	Thr186Pro			3186-20_S18_L001_001
polA	Arg188Gly	Arg188Gly	Arg188Gly				Arg188Gly	Arg188Gly	Arg188Gly	Arg188Gly	Arg188Gly	Arg188Gly	Arg188Gly			3186-20_S18_L001_001
polA	silent (Pro208)	silent (Pro208)	silent (Pro208)				silent (Pro208)	silent (Pro208)	silent (Pro208)	silent (Pro208)	silent (Pro208)	silent (Pro208)	silent (Pro208)			3186-20_S18_L001_001
radA	silent (Gln152)	silent (Gln152)	silent (Gln152)				silent (Gln152)	silent (Gln152)	silent (Gln152)	silent (Gln152)	silent (Gln152)	silent (Gln152)	silent (Gln152)			3186-20_S18_L001_001
recF	Ile245Thr	Ile245Thr	Ile245Thr				Ile245Thr	Ile245Thr	Ile245Thr	Ile245Thr	Ile245Thr	Ile245Thr	Ile245Thr			3186-20_S18_L001_001
ligC	Arg313His	Arg313His	Arg313His	Arg313His												6072_S5_L001_001
ligb (ligb)	Pro91Ser	Pro91Ser	Pro91Ser	Pro91Ser												6072_S5_L001_001
gyrb (gyrb)	silent (Gly106)	silent (Gly106)	silent (Gly106)	silent (Gly106)												6072_S5_L001_001
gyrA	Glu21Gln	Glu21Gln	Glu21Gln	Glu21Gln												6072_S5_L001_001
gyrA	Ser95Thr	Ser95Thr	Ser95Thr	Ser95Thr												6072_S5_L001_001
ligC	Val(s)210Val	Val(s)210Val	Val(s)210Val	Val(s)210Val												6072_S5_L001_001
gyrA	Gly668Asp	Gly668Asp	Gly668Asp	Gly668Asp												6072_S5_L001_001
DnaB	Arg552Gly	Arg552Gly	Arg552Gly	Arg552Gly												6072_S5_L001_001
uvrC	Val289Ile	Val289Ile	Val289Ile	Val289Ile												6072_S5_L001_001
uvrC	Val(s)434Ala	Val(s)434Ala	Val(s)434Ala	Val(s)434Ala												6072_S5_L001_001
nei	silent (Arg77)	silent (Arg77)	silent (Arg77)	silent (Arg77)												6072_S5_L001_001
rv2090	Phe358Leu(s)	Phe358Leu(s)	Phe358Leu(s)	Phe358Leu(s)												6072_S5_L001_001
NucS	Ser144Arg	Ser144Arg	Ser144Arg	Ser144Arg												6072_S5_L001_001
mutt2 (mutt2)	Gly58Arg	Gly58Arg	Gly58Arg	Gly58Arg												6072_S5_L001_001
recF	Ile245Thr	Ile245Thr	Ile245Thr	Ile245Thr												6072_S5_L001_001
ligD	Cys344Arg	Cys344Arg	Cys344Arg	Cys344Arg												6072_S5_L001_001
polA	silent (Pro208)	silent (Pro208)	silent (Pro208)	silent (Pro208)												6072_S5_L001_001
polA	Arg188Gly	Arg188Gly	Arg188Gly	Arg188Gly												6072_S5_L001_001
polA	Thr186Pro	Thr186Pro	Thr186Pro	Thr186Pro												6072_S5_L001_001
radA	silent (Gln152)	silent (Gln152)	silent (Gln152)	silent (Gln152)												6072_S5_L001_001
gyrA	Glu21Gln	Glu21Gln	Glu21Gln	Glu21Gln												610-1_S21_L001_001
gyrA	Ser95Thr	Ser95Thr	Ser95Thr	Ser95Thr												610-1_S21_L001_001
gyrA	Gly668Asp	Gly668Asp	Gly668Asp	Gly668Asp												610-1_S21_L001_001
DnaB	Arg552Gly	Arg552Gly	Arg552Gly	Arg552Gly												610-1_S21_L001_001
uvrC	Val(s)434Ala	Val(s)434Ala	Val(s)434Ala	Val(s)434Ala												610-1_S21_L001_001
ligb (ligb)	Pro91Ser	Pro91Ser	Pro91Ser	Pro91Ser												610-1_S21_L001_001
ligC	Val(s)210Val	Val(s)210Val	Val(s)210Val	Val(s)210Val												610-1_S21_L001_001
ligC	Arg313His	Arg313His	Arg313His	Arg313His												610-1_S21_L001_001
uvrC	Val289Ile	Val289Ile	Val289Ile	Val289Ile												610-1_S21_L001_001
mutt2 (mutt2)	Gly58Arg	Gly58Arg	Gly58Arg	Gly58Arg												610-1_S21_L001_001
NucS	Ser144Arg	Ser144Arg	Ser144Arg	Ser144Arg												610-1_S21_L001_001
rv2090	Phe358Leu(s)	Phe358Leu(s)	Phe358Leu(s)	Phe358Leu(s)												610-1_S21_L001_001
nei	silent (Arg77)	silent (Arg77)	silent (Arg77)	silent (Arg77)												610-1_S21_L001_001
radA	silent (Gln152)	silent (Gln152)	silent (Gln152)	silent (Gln152)												610-1_S21_L001_001
polA	silent (Pro208)	silent (Pro208)	silent (Pro208)	silent (Pro208)												610-1_S21_L001_001
polA	Arg188Gly	Arg188Gly	Arg188Gly	Arg188Gly												610-1_S21_L001_001
polA	Thr186Pro	Thr186Pro	Thr186Pro	Thr186Pro												610-1_S21_L001_001
ligD	Cys344Arg	Cys344Arg	Cys344Arg	Cys344Arg												610-1_S21_L001_001
recF	Ile245Thr	Ile245Thr	Ile245Thr	Ile245Thr												610-1_S21_L001_001
DnaB	Arg552Gly	Arg552Gly	Arg552Gly				Arg552Gly	Arg552Gly	Arg552Gly	Arg552Gly	Arg552Gly	Arg552Gly	Arg552Gly	Arg552Gly		2804-19_S4_L001_001
gyrA	Gly668Asp	Gly668Asp	Gly668Asp				Gly668Asp	Gly668Asp	Gly668Asp	Gly668Asp	Gly668Asp	Gly668Asp	Gly668Asp	Gly668Asp		2804-19_S4_L001_001
gyrA	Ser95Thr	Ser95Thr	Ser95Thr				Ser95Thr	Ser95Thr	Ser95Thr	Ser95Thr	Ser95Thr	Ser95Thr	Ser95Thr	Ser95Thr		2804-19_S4_L001_001
gyrA	Glu21Gln	Glu21Gln	Glu21Gln				Glu21Gln	Glu21Gln	Glu21Gln	Glu21Gln	Glu21Gln	Glu21Gln	Glu21Gln	Glu21Gln		2804-19_S4_L001_001
uvrC	Val289Ile	Val289Ile	Val289Ile				Val289Ile	Val289Ile	Val289Ile	Val289Ile	Val289Ile	Val289Ile	Val289Ile	Val289Ile		2804-19_S4_L001_001
uvrC	Val(s)434Ala	Val(s)434Ala	Val(s)434Ala				Val(s)434Ala	Val(s)434Ala	Val(s)434Ala	Val(s)434Ala	Val(s)434Ala	Val(s)434Ala	Val(s)434Ala	Val(s)434Ala		2804-19_S4_L001_001
ligC	Arg313His	Arg313His	Arg313His				Arg313His	Arg313His	Arg313His	Arg313His	Arg313His	Arg313His	Arg313His	Arg313His		2804-19_S4_L001_001
ligC	Val(s)210Val	Val(s)210Val	Val(s)210Val				Val(s)210Val	Val(s)210Val	Val(s)210Val	Val(s)210Val	Val(s)210Val	Val(s)210Val	Val(s)210Val	Val(s)210Val		2804-19_S4_L001_001
ligb (ligb)	Pro91Ser	Pro91Ser	Pro91Ser				Pro91Ser	Pro91Ser	Pro91Ser	Pro91Ser	Pro91Ser	Pro91Ser	Pro91Ser	Pro91Ser		2804-19_S4_L001_001
nei	silent (Arg77)	silent (Arg77)	silent (Arg77)				silent (Arg77)	silent (Arg77)	silent (Arg77)	silent (Arg77)	silent (Arg77)	silent (Arg77)	silent (Arg77)	silent (Arg77)		2804-19_S4_L001_001
rv2090	Phe358Leu(s)	Phe358Leu(s)	Phe358Leu(s)				Phe358Leu(s)	Phe358Leu(s)	Phe358Leu(s)	Phe358Leu(s)	Phe358Leu(s)	Phe358Leu(s)	Phe358Leu(s)	Phe358Leu(s)		2804-19_S4_L001_001
NucS	Ser144Arg	Ser144Arg	Ser144Arg				Ser144Arg	Ser144Arg	Ser144Arg	Ser144Arg	Ser144Arg	Ser144Arg	Ser144Arg	Ser144Arg		2804-19_S4_L001_001
NucS	silent (Gly86)	silent (Gly86)	silent (Gly86)				silent (Gly86)	silent (Gly86)	silent (Gly86)	silent (Gly86)	silent (Gly86)	silent (Gly86)	silent (Gly86)	silent (Gly86)		2804-19_S4_L001_001
mutt2 (mutt2)	Gly58Arg	Gly58Arg	Gly58Arg				Gly58Arg	Gly58Arg	Gly58Arg	Gly58Arg	Gly58Arg	Gly58Arg	Gly58Arg	Gly58Arg		2804-19_S4_L001_001
recF	Ile245Thr	Ile245Thr	Ile245Thr				Ile245Thr	Ile245Thr	Ile245Thr	Ile245Thr	Ile245Thr	Ile245Thr	Ile245Thr	Ile245Thr		2804-19_S4_L001_001
ligD	Cys344Arg	Cys344Arg	Cys344Arg				Cys344Arg	Cys344Arg	Cys344Arg	Cys344Arg	Cys344Arg	Cys344Arg	Cys344Arg	Cys344Arg		2804-19_S4_L001_001
polA	Thr186Pro	Thr186Pro	Thr186Pro				Thr186Pro	Thr186Pro	Thr186Pro	Thr186Pro	Thr186Pro	Thr186Pro	Thr186Pro	Thr186Pro		2804-19_S4_L001_001
polA	Arg188Gly	Arg188Gly	Arg188Gly				Arg188Gly	Arg188Gly	Arg188Gly	Arg188Gly	Arg188Gly	Arg188Gly	Arg188Gly	Arg188Gly		2804-19_S4_L001_001
polA	silent (Pro208)	silent (Pro208)	silent (Pro208)				silent (Pro208)	silent (Pro208)	silent (Pro208)	silent (Pro208)	silent (Pro208)	silent (Pro208)	silent (Pro208)	silent (Pro208)		2804-19_S4_L001_001
radA	silent (Gln152)	silent (Gln152)	silent (Gln152)				silent (Gln152)	silent (Gln152)	silent (Gln152)	silent (Gln152)	silent (Gln152)	silent (Gln152)	silent (Gln152)	silent (Gln152)		2804-19_S4_L001_001
ligC	Arg313His	Arg313His	Arg313His	Arg313His												27_S12_L001_001
ligC	Val(s)210Val	Val(s)210Val	Val(s)210Val	Val(s)210Val												27_S12_L001_001
ligb (ligb)	Pro91Ser	Pro91Ser	Pro91Ser	Pro91Ser												27_S12_L001_001
uvrC	Val(s)434Ala	Val(s)434Ala	Val(s)434Ala	Val(s)434Ala												27_S12_L001_001
uvrC	Val289Ile	Val289Ile	Val289Ile	Val289Ile												27_S12_L001_001
DnaB	Arg552Gly	Arg552Gly	Arg552Gly	Arg552Gly												27_S12_L001_001
gyrA	Gly668Asp	Gly668Asp	Gly668Asp	Gly668Asp												27_S12_L001_001
gyrA	Ser95Thr	Ser95Thr	Ser95Thr	Ser95Thr												27_S12_L001_001
gyrA	Glu21Gln	Glu21Gln	Glu21Gln	Glu21Gln												27_S12_L001_001
NucS	Ser144Arg	Ser144Arg	Ser144Arg	Ser144Arg												27_S12_L001_001
rv2090	Phe358Leu(s)	Phe358Leu(s)	Phe358Leu(s)	Phe358Leu(s)												27_S12_L001_001
mutt2 (mutt2)	Gly58Arg	Gly58Arg	Gly58Arg	Gly58Arg												27_S12_L001_001
nei	silent (Arg77)	silent (Arg77)	silent (Arg77)	silent (Arg77)												27_S12_L001_001
recF	Ile245Thr	Ile245Thr	Ile245Thr	Ile245Thr												27_S12_L001_001
ligD	Cys344Arg	Cys344Arg	Cys344Arg	Cys344Arg												27_S12_L001_001
polA	Thr186Pro	Thr186Pro	Thr186Pro	Thr186Pro												27_S12_L001_001
polA	Arg188Gly	Arg188Gly	Arg188Gly	Arg188Gly												27_S12_L001_001
polA	silent (Pro208)	silent (Pro208)	silent (Pro208)	silent (Pro208)												27_S12_L001_001
radA	silent (Gln152)	silent (Gln152)	silent (Gln152)	silent (Gln152)												27_S12_L001_001
gyrA	Glu21Gln	Glu21Gln	Glu21Gln	Glu21Gln												6164-1_S12_L001_001
gyrA	Ser95Thr	Ser95Thr	Ser95Thr	Ser95Thr												6164-1_S12_L001_001
gyrA	Gly668Asp	Gly668Asp	Gly668Asp	Gly668Asp												6164-1_S12_L001_001
DnaB	Arg552Gly	Arg552Gly	Arg552Gly	Arg552Gly												6164-1_S12_L001_001
uvrC	Val289Ile	Val289Ile	Val289Ile	Val289Ile												6164-1_S12_L001_001
uvrC	Val(s)434Ala	Val(s)434Ala	Val(s)434Ala	Val(s)434Ala												6164-1_S12_L001_001
ligb (ligb)	Pro91Ser	Pro91Ser	Pro91Ser	Pro91Ser												6164-1_S12_L001_001
ligC	Val(s)210Val	Val(s)210Val	Val(s)210Val	Val(s)210Val												6164-1_S12_L001_001
ligC	Arg313His	Arg313His	Arg313His	Arg313His												6164-1_S12_L001_001
mutt2 (mutt2)	Gly58Arg	Gly58Arg	Gly58Arg	Gly58Arg												6164-1_S12_L001_001
NucS	Ser144Arg	Ser144Arg	Ser144Arg	Ser144Arg												6164-1_S12_L001_001
rv2090	Phe358Leu(s)	Phe358Leu(s)	Phe358Leu(s)	Phe358Leu(s)												6164-1_S12_L001_001
nei	silent (Arg77)	silent (Arg77)	silent (Arg77)	silent (Arg77)												6164-1_S12_L001_001
radA	silent (Gln152)	silent (Gln152)	silent (Gln152)	silent (Gln152)												6164-1_S12_L001_001
polA	silent (Pro208)	silent (Pro208)	silent (Pro208)	silent (Pro208)												6164-1_S12_L001_001
polA	Arg188Gly	Arg188Gly	Arg188Gly	Arg188Gly												6164-1_S12_L001_001
polA	Thr186Pro	Thr186Pro	Thr186Pro	Thr186Pro												6164-1_S12_L001_001
ligD	Cys344Arg	Cys344Arg	Cys344Arg	Cys344Arg												6164-1_S12_L001_001
recF	Ile245Thr	Ile245Thr	Ile245Thr	Ile245Thr												6164-1_S12_L001_001
ligC	Arg313His	Arg313His	Arg313His				Arg313His	Arg313His	Arg313His	Arg313His	Arg313His	Arg313His	Arg313His			2950-20_S5_L001_001
ligC	Val(s)210Val	Val(s)210Val	Val(s)210Val				Val(s)210Val	Val(s)210Val	Val(s)210Val	Val(s)210Val	Val(s)210Val	Val(s)210Val	Val(s)210Val			2950-20_S5_L001_001
ligb (ligb)	Pro91Ser	Pro91Ser	Pro91Ser				Pro91Ser	Pro91Ser	Pro91Ser	Pro91Ser	Pro91Ser	Pro91Ser	Pro91Ser			2950-20_S5_L001_001
uvrC	Val(s)434Ala	Val(s)434Ala	Val(s)434Ala				Val(s)434Ala	Val(s)434Ala	Val(s)434Ala	Val(s)434Ala	Val(s)434Ala	Val(s)434Ala	Val(s)434Ala			2950-20_S5_L001_001
DnaB	Arg552Gly	Arg552Gly	Arg552Gly				Arg552Gly	Arg552Gly	Arg552Gly	Arg552Gly	Arg552Gly	Arg552Gly	Arg552Gly			2950-20_S5_L001_001
gyrA	Gly668Asp	Gly668Asp	Gly668Asp				Gly668Asp	Gly668Asp	Gly668Asp	Gly668Asp	Gly668Asp	Gly668Asp	Gly668Asp			2950-20_S5_L001_001
gyrA	Ser95Thr	Ser95Thr	Ser95Thr				Ser95Thr	Ser95Thr	Ser95Thr	Ser95Thr	Ser95Thr	Ser95Thr	Ser95Thr			2950-20_S5_L001_001
gyrA	Glu21Gln	Glu21Gln	Glu21Gln				Glu21Gln	Glu21Gln	Glu21Gln	Glu21Gln	Glu21Gln	Glu21Gln	Glu21Gln			2950-20_S5_L001_001
uvrC	Val289Ile	Val289Ile	Val289Ile				Val289Ile	Val289Ile	Val289Ile	Val289Ile	Val289Ile	Val289Ile	Val289Ile			2950-20_S5_L001_001
dnaa (dnaa)	Glu483Ala	Glu483Ala	Glu483Ala				Glu483Ala	Glu483Ala	Glu483Ala	Glu483Ala	Glu483Ala	Glu483Ala	Glu483Ala			2950-20_S5_L001_001
NucS	Ser144Arg	Ser144Arg	Ser144Arg				Ser144Arg	Ser144Arg	Ser144Arg	Ser144Arg	Ser144Arg	Ser144Arg	Ser144Arg			2950-20_S5_L001_001
rv2090	Phe358Leu(s)	Phe358Leu(s)	Phe358Leu(s)				Phe358Leu(s)	Phe358Leu(s)	Phe358Leu(s)	Phe358Leu(s)	Phe358Leu(s)	Phe358Leu(s)	Phe358Leu(s)			2950-20_S5_L001_001
nei	silent (Arg77)	silent (Arg77)	silent (Arg77)				silent (Arg77)	silent (Arg77)	silent (Arg77)	silent (Arg77)	silent (Arg77)	silent (Arg77)	silent (Arg77)			2950-20_S5_L001_001
mutt2 (mutt2)	Gly58Arg	Gly58Arg	Gly58Arg				Gly58Arg	Gly58Arg	Gly58Arg	Gly58Arg	Gly58Arg	Gly58Arg	Gly58Arg			2950-20_S5_L001_001
polA	silent (Pro208)	silent (Pro208)	silent (Pro208)				silent (Pro208)	silent (Pro208)	silent (Pro208)	silent (Pro208)	silent (Pro208)	silent (Pro208)	silent (Pro208)			2950-20_S5_L001_001
radA	silent (Gln152)	silent (Gln152)	silent (Gln152)				silent (Gln152)	silent (Gln152)	silent (Gln152)	silent (Gln152)	silent (Gln152)	silent (Gln152)	silent (Gln152)			2950-20_S5_L001_001
polA	Arg188Gly	Arg188Gly	Arg188Gly				Arg188Gly	Arg188Gly	Arg188Gly	Arg188Gly	Arg188Gly	Arg188Gly	Arg188Gly			2950-20_S5_L001_001
polA	Thr186Pro	Thr186Pro	Thr186Pro				Thr186Pro	Thr186Pro	Thr186Pro	Thr186Pro	Thr186Pro	Thr186Pro	Thr186Pro			2950-20_S5_L001_001
ligD	Cys344Arg	Cys344Arg	Cys344Arg				Cys344Arg	Cys344Arg	Cys344Arg	Cys344Arg	Cys344Arg	Cys344Arg	Cys344Arg			2950-20_S5_L001_001
recF	Ile245Thr	Ile245Thr	Ile245Thr				Ile245Thr	Ile245Thr	Ile245Thr	Ile245Thr	Ile245Thr	Ile245Thr	Ile245Thr			2950-20_S5_L001_001
ligC	Arg313His	Arg313His	Arg313His	Arg313His												2791_S22_L001_001
ligC	Val(s)210Val	Val(s)210Val	Val(s)210Val	Val(s)210Val												2791_S22_L001_001
ligb (ligb)	Pro91Ser	Pro91Ser	Pro91Ser	Pro91Ser												2791_S22_L001_001
uvrC	Val(s)434Ala	Val(s)434Ala	Val(s)434Ala	Val(s)434Ala												2791_S22_L001_001
uvrC	Val289Ile	Val289Ile	Val289Ile	Val289Ile												2791_S22_L001_001
DnaB	Arg552Gly	Arg552Gly	Arg552Gly	Arg552Gly												2791_S22_L001_001
gyrA	Gly668Asp	Gly668Asp	Gly668Asp	Gly668Asp												2791_S22_L001_001
gyrA	Ser95Thr	Ser95Thr	Ser95Thr	Ser95Thr												2791_S22_L001_001
gyrA	Glu21Gln	Glu21Gln	Glu21Gln	Glu21Gln												2791_S22_L001_001
gyrb (gyrb)	Ala531Val	Ala531Val	Ala531Val	Ala531Val												2791_S22_L001_001
nei	silent (Arg77)	silent (Arg77)	silent (Arg77)	silent (Arg77)												2791_S22_L001_001
rv2090	Phe358Leu(s)	Phe358Leu(s)	Phe358Leu(s)	Phe358Leu(s)												2791_S22_L001_001
NucS	Ser144Arg	Ser144Arg	Ser144Arg	Ser144Arg												2791_S22_L001_001
mutt2 (mutt2)	Gly58Arg	Gly58Arg	Gly58Arg	Gly58Arg												2791_S22_L001_001
recF	Ile245Thr	Ile245Thr	Ile245Thr	Ile245Thr												2791_S22_L001_001
ligD	Cys344Arg	Cys344Arg	Cys344Arg	Cys344Arg												2791_S22_L001_001
polA	Thr186Pro	Thr186Pro	Thr186Pro	Thr186Pro												2791_S22_L001_001
polA	Arg188Gly	Arg188Gly	Arg188Gly	Arg188Gly												2791_S22_L001_001
polA	silent (Pro208)	silent (Pro208)	silent (Pro208)	silent (Pro208)												2791_S22_L001_001
radA	silent (Gln152)	silent (Gln152)	silent (Gln152)	silent (Gln152)												2791_S22_L001_001
ligC	Arg313His	Arg313His	Arg313His				Arg313His				Arg313His	Arg313His		Arg313His		5628_S11
gyrb (gyrb)	Ala504Thr	Ala504Thr	Ala504Thr				Ala504Thr				Ala504Thr	Ala504Thr		Ala504Thr		5628_S11
gyrA	Glu21Gln	Glu21Gln	Glu21Gln				Glu21Gln				Glu21Gln	Glu21Gln		Glu21Gln		5628_S11
gyrA	Ala90Val(s)	Ala90Val(s)	Ala90Val(s)				Ala90Val(s)				Ala90Val(s)	Ala90Val(s)		Ala90Val(s)		5628_S11
gyrA	Ser95Thr	Ser95Thr	Ser95Thr				Ser95Thr				Ser95Thr	Ser95Thr		Ser95Thr		5628_S11
gyrA	Gly668Asp	Gly668Asp	Gly668Asp				Gly668Asp				Gly668Asp	Gly668Asp		Gly668Asp		5628_S11
uvrC	Val289Ile	Val289Ile	Val289Ile				Val289Ile				Val289Ile	Val289Ile		Val289Ile		5628_S11
uvrC	Val(s)434Ala	Val(s)434Ala	Val(s)434Ala				Val(s)434Ala				Val(s)434Ala	Val(s)434Ala		Val(s)434Ala		5628_S11
ligb (ligb)	Pro91Ser	Pro91Ser	Pro91Ser				Pro91Ser				Pro91Ser	Pro91Ser		Pro91Ser		5628_S11
DnaB	Arg552Gly	Arg552Gly	Arg552Gly				Arg552Gly				Arg552Gly	Arg552Gly		Arg552Gly		5628_S11
ligC	Val(s)210Val	Val(s)210Val	Val(s)210Val				Val(s)210Val				Val(s)210Val	Val(s)210Val		Val(s)210Val		5628_S11
rv2090	Phe358Leu(s)	Phe358Leu(s)	Phe358Leu(s)				Phe358Leu(s)				Phe358Leu(s)	Phe358Leu(s)		Phe358Leu(s)		5628_S11
nei	silent (Arg77)	silent (Arg77)	silent (Arg77)				silent (Arg77)				silent (Arg77)	silent (Arg77)		silent (Arg77)		5628_S11
uvrB	silent (Ala524)	silent (Ala524)	silent (Ala524)				silent (Ala524)				silent (Ala524)	silent (Ala524)		silent (Ala524)		5628_S11
NucS	Ser144Arg	Ser144Arg	Ser144Arg				Ser144Arg				Ser144Arg	Ser144Arg		Ser144Arg		5628_S11
mutt2 (mutt2)	Gly58Arg	Gly58Arg	Gly58Arg				Gly58Arg				Gly58Arg	Gly58Arg		Gly58Arg		5628_S11
radA	silent (Gln152)	silent (Gln152)	silent (Gln152)				silent (Gln152)				silent (Gln152)	silent (Gln152)		silent (Gln152)		5628_S11
polA	silent (Pro208)	silent (Pro208)	silent (Pro208)				silent (Pro208)				silent (Pro208)	silent (Pro208)		silent (Pro208)		5628_S11
polA	Arg188Gly	Arg188Gly	Arg188Gly				Arg188Gly				Arg188Gly	Arg188Gly		Arg188Gly		5628_S11
polA	Thr186Pro	Thr186Pro	Thr186Pro				Thr186Pro				Thr186Pro	Thr186Pro		Thr186Pro		5628_S11
ligD	Cys344Arg	Cys344Arg	Cys344Arg				Cys344Arg				Cys344Arg	Cys344Arg		Cys344Arg		5628_S11
recF	silent (Gly269)	silent (Gly269)	silent (Gly269)				silent (Gly269)				silent (Gly269)	silent (Gly269)		silent (Gly269)		5628_S11
recF	Ile245Thr	Ile245Thr	Ile245Thr				Ile245Thr				Ile245Thr	Ile245Thr		Ile245Thr		5628_S11
DnaB	Arg552Gly	Arg552Gly	Arg552Gly	Arg552Gly												5440_S11_L001_001
uvrC	Val289Ile	Val289Ile	Val289Ile	Val289Ile												5440_S11_L001_001
uvrC	Val(s)434Ala	Val(s)434Ala	Val(s)434Ala	Val(s)434Ala												5440_S11_L001_001
ligb (ligb)	Pro91Ser	Pro91Ser	Pro91Ser	Pro91Ser												5440_S11_L001_001
ligC	Val(s)210Val	Val(s)210Val	Val(s)210Val	Val(s)210Val												5440_S11_L001_001
ligC	Arg313His	Arg313His	Arg313His	Arg313His												5440_S11_L001_001
gyrA	Gly668Asp	Gly668Asp	Gly668Asp	Gly668Asp												5440_S11_L001_001
gyrA	Ser95Thr	Ser95Thr	Ser95Thr	Ser95Thr												5440_S11_L001_001
gyrA	Glu21Gln	Glu21Gln	Glu21Gln	Glu21Gln												5440_S11_L001_001
mutt2 (mutt2)	Gly58Arg	Gly58Arg	Gly58Arg	Gly58Arg												5440_S11_L001_001
NucS	Ser144Arg	Ser144Arg	Ser144Arg	Ser144Arg												5440_S11_L001_001
rv2090	Phe358Leu(s)	Phe358Leu(s)	Phe358Leu(s)	Phe358Leu(s)												5440_S11_L001_001
nei	silent (Arg77)	silent (Arg77)	silent (Arg77)	silent (Arg77)												5440_S11_L001_001
ligD	Cys344Arg	Cys344Arg	Cys344Arg	Cys344Arg												5440_S11_L001_001
recF	Ile245Thr	Ile245Thr	Ile245Thr	Ile245Thr												5440_S11_L001_001
polA	Thr186Pro	Thr186Pro	Thr186Pro	Thr186Pro												5440_S11_L001_001
polA	silent (Pro208)	silent (Pro208)	silent (Pro208)	silent (Pro208)												5440_S11_L001_001
polA	Arg188Gly	Arg188Gly	Arg188Gly	Arg188Gly												5440_S11_L001_001
radA	silent (Gln152)	silent (Gln152)	silent (Gln152)	silent (Gln152)												5440_S11_L001_001
uvrC	Val(s)434Ala	Val(s)434Ala	Val(s)434Ala	Val(s)434Ala												33_S6_L001_001
uvrC	Val289Ile	Val289Ile	Val289Ile	Val289Ile												33_S6_L001_001
DnaB	Arg552Gly	Arg552Gly	Arg552Gly	Arg552Gly												33_S6_L001_001
gyrA	Gly668Asp	Gly668Asp	Gly668Asp	Gly668Asp												33_S6_L001_001
gyrA	Ser95Thr	Ser95Thr	Ser95Thr	Ser95Thr												33_S6_L001_001
gyrA	Glu21Gln	Glu21Gln	Glu21Gln	Glu21Gln												33_S6_L001_001
ligb (ligb)	Pro91Ser	Pro91Ser	Pro91Ser	Pro91Ser												33_S6_L001_001
ligC	Arg313His	Arg313His	Arg313His	Arg313His												33_S6_L001_001
ligC	Val(s)210Val	Val(s)210Val	Val(s)210Val	Val(s)210Val												33_S6_L001_001
mutt2 (mutt2)	Gly58Arg	Gly58Arg	Gly58Arg	Gly58Arg												33_S6_L001_001
NucS	Ser144Arg	Ser144Arg	Ser144Arg	Ser144Arg												33_S6_L001_001
uvrB	silent (Ala524)	silent (Ala524)	silent (Ala524)	silent (Ala524)												33_S6_L001_001
rv2090	Phe358Leu(s)	Phe358Leu(s)	Phe358Leu(s)	Phe358Leu(s)												33_S6_L001_001
nei	silent (Arg77)	silent (Arg77)	silent (Arg77)	silent (Arg77)												33_S6_L001_001
polA	Arg188Gly	Arg188Gly	Arg188Gly	Arg188Gly												33_S6_L001_001
polA	silent (Pro208)	silent (Pro208)	silent (Pro208)	silent (Pro208)												33_S6_L001_001
radA	silent (Gln152)	silent (Gln152)	silent (Gln152)	silent (Gln152)												33_S6_L001_001
polA	Thr186Pro	Thr186Pro	Thr186Pro	Thr186Pro												33_S6_L001_001
recF	Ile245Thr	Ile245Thr	Ile245Thr	Ile245Thr												33_S6_L001_001
recF	silent (Gly269)	silent (Gly269)	silent (Gly269)	silent (Gly269)												33_S6_L001_001
ligD	Cys344Arg	Cys344Arg	Cys344Arg	Cys344Arg												33_S6_L001_001
ligC	Arg313His	Arg313His	Arg313His	Arg313His												336_S12_L001_001
ligC	Val(s)210Val	Val(s)210Val	Val(s)210Val	Val(s)210Val												336_S12_L001_001
ligb (ligb)	Pro91Ser	Pro91Ser	Pro91Ser	Pro91Ser												336_S12_L001_001
uvrC	Val(s)434Ala	Val(s)434Ala	Val(s)434Ala	Val(s)434Ala												336_S12_L001_001
uvrC	Val289Ile	Val289Ile	Val289Ile	Val289Ile												336_S12_L001_001
DnaB	Arg552Gly	Arg552Gly	Arg552Gly	Arg552Gly												336_S12_L001_001
gyrA	Gly668Asp	Gly668Asp	Gly668Asp	Gly668Asp												336_S12_L001_001
gyrA	Ser95Thr	Ser95Thr	Ser95Thr	Ser95Thr												336_S12_L001_001
gyrA	Glu21Gln	Glu21Gln	Glu21Gln	Glu21Gln												336_S12_L001_001
nei	silent (Arg77)	silent (Arg77)	silent (Arg77)	silent (Arg77)												336_S12_L001_001
mutt2 (mutt2)	Gly58Arg	Gly58Arg	Gly58Arg	Gly58Arg												336_S12_L001_001
NucS	Ser144Arg	Ser144Arg	Ser144Arg	Ser144Arg												336_S12_L001_001
rv2090	Phe358Leu(s)	Phe358Leu(s)	Phe358Leu(s)	Phe358Leu(s)												336_S12_L001_001
recF	Ile245Thr	Ile245Thr	Ile245Thr	Ile245Thr												336_S12_L001_001
ligD	Cys344Arg	Cys344Arg	Cys344Arg	Cys344Arg												336_S12_L001_001
polA	Thr186Pro	Thr186Pro	Thr186Pro	Thr186Pro												336_S12_L001_001
polA	Arg188Gly	Arg188Gly	Arg188Gly	Arg188Gly												336_S12_L001_001
polA	silent (Pro208)	silent (Pro208)	silent (Pro208)	silent (Pro208)												336_S12_L001_001
radA	silent (Gln152)	silent (Gln152)	silent (Gln152)	silent (Gln152)												336_S12_L001_001
gyrA	Glu21Gln	Glu21Gln	Glu21Gln	Glu21Gln												5545_S11_L001_001
gyrA	Ser95Thr	Ser95Thr	Ser95Thr	Ser95Thr												5545_S11_L001_001
gyrA	Gly668Asp	Gly668Asp	Gly668Asp	Gly668Asp												5545_S11_L001_001
DnaB	Arg552Gly	Arg552Gly	Arg552Gly	Arg552Gly												5545_S11_L001_001
uvrC	Val289Ile	Val289Ile	Val289Ile	Val289Ile												5545_S11_L001_001
uvrC	Val(s)434Ala	Val(s)434Ala	Val(s)434Ala	Val(s)434Ala												5545_S11_L001_001
ligb (ligb)	Pro91Ser	Pro91Ser	Pro91Ser	Pro91Ser												5545_S11_L001_001
ligC	Val(s)210Val	Val(s)210Val	Val(s)210Val	Val(s)210Val												5545_S11_L001_001
ligC	Arg313His	Arg313His	Arg313His	Arg313His												5545_S11_L001_001
mutt2 (mutt2)	Gly58Arg	Gly58Arg	Gly58Arg	Gly58Arg												5545_S11_L001_001
NucS	Ser144Arg	Ser144Arg	Ser144Arg	Ser144Arg												5545_S11_L001_001
rv2090	Phe358Leu(s)	Phe358Leu(s)	Phe358Leu(s)	Phe358Leu(s)												5545_S11_L001_001
nei	silent (Arg77)	silent (Arg77)	silent (Arg77)	silent (Arg77)												5545_S11_L001_001
polA	silent (Pro208)	silent (Pro208)	silent (Pro208)	silent (Pro208)												5545_S11_L001_001
polA	Arg188Gly	Arg188Gly	Arg188Gly	Arg188Gly												5545_S11_L001_001
polA	Thr186Pro	Thr186Pro	Thr186Pro	Thr186Pro												5545_S11_L001_001
ligD	Cys344Arg	Cys344Arg	Cys344Arg	Cys344Arg												5545_S11_L001_001
recF	Ile245Thr	Ile245Thr	Ile245Thr	Ile245Thr												5545_S11_L001_001
radA	silent (Gln152)	silent (Gln152)	silent (Gln152)	silent (Gln152)												5545_S11_L001_001
gyrA	Glu21Gln	Glu21Gln	Glu21Gln				Glu21Gln		Glu21Gln					Glu21Gln		5382_S9
gyrA	Ser95Thr	Ser95Thr	Ser95Thr				Ser95Thr		Ser95Thr					Ser95Thr		5382_S9
gyrA	Gly668Asp	Gly668Asp	Gly668Asp				Gly668Asp		Gly668Asp					Gly668Asp		5382_S9
DnaB	Arg552Gly	Arg552Gly	Arg552Gly				Arg552Gly		Arg552Gly					Arg552Gly		5382_S9
uvrC	Val289Ile	Val289Ile	Val289Ile				Val289Ile		Val289Ile					Val289Ile		5382_S9
ligb (ligb)	Pro91Ser	Pro91Ser	Pro91Ser				Pro91Ser		Pro91Ser					Pro91Ser		5382_S9
ligC	Val(s)210Val	Val(s)210Val	Val(s)210Val				Val(s)210Val		Val(s)210Val					Val(s)210Val		5382_S9
ligC	Arg313His	Arg313His	Arg313His				Arg313His		Arg313His					Arg313His		5382_S9
uvrC	Val(s)434Ala	Val(s)434Ala	Val(s)434Ala				Val(s)434Ala		Val(s)434Ala					Val(s)434Ala		5382_S9
nei	silent (Arg77)	silent (Arg77)	silent (Arg77)				silent (Arg77)		silent (Arg77)					silent (Arg77)		5382_S9
rv2090	Phe358Leu(s)	Phe358Leu(s)	Phe358Leu(s)				Phe358Leu(s)		Phe358Leu(s)					Phe358Leu(s)		5382_S9
NucS	Ser144Arg	Ser144Arg	Ser144Arg				Ser144Arg		Ser144Arg					Ser144Arg		5382_S9
mutt2 (mutt2)	Gly58Arg	Gly58Arg	Gly58Arg				Gly58Arg		Gly58Arg					Gly58Arg		5382_S9
recF	Ile245Thr	Ile245Thr	Ile245Thr				Ile245Thr		Ile245Thr					Ile245Thr		5382_S9
radA	silent (Gln152)	silent (Gln152)	silent (Gln152)				silent (Gln152)		silent (Gln152)					silent (Gln152)		5382_S9
polA	Arg188Gly	Arg188Gly	Arg188Gly				Arg188Gly		Arg188Gly					Arg188Gly		5382_S9
polA	Thr186Pro	Thr186Pro	Thr186Pro				Thr186Pro		Thr186Pro					Thr186Pro		5382_S9
ligD	Cys344Arg	Cys344Arg	Cys344Arg				Cys344Arg		Cys344Arg					Cys344Arg		5382_S9
polA	silent (Pro208)	silent (Pro208)	silent (Pro208)				silent (Pro208)		silent (Pro208)					silent (Pro208)		5382_S9
DnaB	Arg552Gly	Arg552Gly	Arg552Gly	Arg552Gly												355_S8_L001_001
gyrA	Gly668Asp	Gly668Asp	Gly668Asp	Gly668Asp												355_S8_L001_001
gyrA	Ser95Thr	Ser95Thr	Ser95Thr	Ser95Thr												355_S8_L001_001
gyrA	Glu21Gln	Glu21Gln	Glu21Gln	Glu21Gln												355_S8_L001_001
uvrC	Val289Ile	Val289Ile	Val289Ile	Val289Ile												355_S8_L001_001
uvrC	Val(s)434Ala	Val(s)434Ala	Val(s)434Ala	Val(s)434Ala												355_S8_L001_001
ligC	Arg313His	Arg313His	Arg313His	Arg313His												355_S8_L001_001
ligC	Val(s)210Val	Val(s)210Val	Val(s)210Val	Val(s)210Val												355_S8_L001_001
ligb (ligb)	Pro91Ser	Pro91Ser	Pro91Ser	Pro91Ser												355_S8_L001_001
rv2090	Phe358Leu(s)	Phe358Leu(s)	Phe358Leu(s)	Phe358Leu(s)												355_S8_L001_001
nei	silent (Arg77)	silent (Arg77)	silent (Arg77)	silent (Arg77)												355_S8_L001_001
NucS	Ser144Arg	Ser144Arg	Ser144Arg	Ser144Arg												355_S8_L001_001
mutt2 (mutt2)	Gly58Arg	Gly58Arg	Gly58Arg	Gly58Arg												355_S8_L001_001
polA	Thr186Pro	Thr186Pro	Thr186Pro	Thr186Pro												355_S8_L001_001
polA	Arg188Gly	Arg188Gly	Arg188Gly	Arg188Gly												355_S8_L001_001
polA	silent (Pro208)	silent (Pro208)	silent (Pro208)	silent (Pro208)												355_S8_L001_001
radA	silent (Gln152)	silent (Gln152)	silent (Gln152)	silent (Gln152)												355_S8_L001_001
ligD	Cys344Arg	Cys344Arg	Cys344Arg	Cys344Arg												355_S8_L001_001
recF	Ile245Thr	Ile245Thr	Ile245Thr	Ile245Thr												355_S8_L001_001
ligC	Arg313His	Arg313His	Arg313His	Arg313His												34_S8_L001_001
ligC	Val(s)210Val	Val(s)210Val	Val(s)210Val	Val(s)210Val												34_S8_L001_001
ligb (ligb)	Pro91Ser	Pro91Ser	Pro91Ser	Pro91Ser												34_S8_L001_001
uvrC	Val(s)434Ala	Val(s)434Ala	Val(s)434Ala	Val(s)434Ala												34_S8_L001_001
uvrC	Val289Ile	Val289Ile	Val289Ile	Val289Ile												34_S8_L001_001
DnaB	Arg552Gly	Arg552Gly	Arg552Gly	Arg552Gly												34_S8_L001_001
gyrA	Gly668Asp	Gly668Asp	Gly668Asp	Gly668Asp												34_S8_L001_001
gyrA	Ser95Thr	Ser95Thr	Ser95Thr	Ser95Thr												34_S8_L001_001
gyrA	Glu21Gln	Glu21Gln	Glu21Gln	Glu21Gln												34_S8_L001_001
mutt2 (mutt2)	Gly58Arg	Gly58Arg	Gly58Arg	Gly58Arg												34_S8_L001_001
NucS	Ser144Arg	Ser144Arg	Ser144Arg	Ser144Arg												34_S8_L001_001
rv2090	Phe358Leu(s)	Phe358Leu(s)	Phe358Leu(s)	Phe358Leu(s)												34_S8_L001_001
nei	silent (Arg77)	silent (Arg77)	silent (Arg77)	silent (Arg77)												34_S8_L001_001
recF	Ile245Thr	Ile245Thr	Ile245Thr	Ile245Thr												34_S8_L001_001
ligD	Cys344Arg	Cys344Arg	Cys344Arg	Cys344Arg												34_S8_L001_001
polA	Thr186Pro	Thr186Pro	Thr186Pro	Thr186Pro												34_S8_L001_001
polA	Arg188Gly	Arg188Gly	Arg188Gly	Arg188Gly												34_S8_L001_001
polA	silent (Pro208)	silent (Pro208)	silent (Pro208)	silent (Pro208)												34_S8_L001_001
radA	silent (Gln152)	silent (Gln152)	silent (Gln152)	silent (Gln152)												34_S8_L001_001
DnaB	Arg552Gly	Arg552Gly	Arg552Gly				Arg552Gly	Arg552Gly	Arg552Gly	Arg552Gly	Arg552Gly	Arg552Gly	Arg552Gly			3257-20_S19_L001_001
gyrA	Gly668Asp	Gly668Asp	Gly668Asp				Gly668Asp	Gly668Asp	Gly668Asp	Gly668Asp	Gly668Asp	Gly668Asp	Gly668Asp			3257-20_S19_L001_001
gyrA	Ser95Thr	Ser95Thr	Ser95Thr				Ser95Thr	Ser95Thr	Ser95Thr	Ser95Thr	Ser95Thr	Ser95Thr	Ser95Thr			3257-20_S19_L001_001
gyrA	Glu21Gln	Glu21Gln	Glu21Gln				Glu21Gln	Glu21Gln	Glu21Gln	Glu21Gln	Glu21Gln	Glu21Gln	Glu21Gln			3257-20_S19_L001_001
uvrC	Val(s)434Ala	Val(s)434Ala	Val(s)434Ala				Val(s)434Ala	Val(s)434Ala	Val(s)434Ala	Val(s)434Ala	Val(s)434Ala	Val(s)434Ala	Val(s)434Ala			3257-20_S19_L001_001
uvrC	Val289Ile	Val289Ile	Val289Ile				Val289Ile	Val289Ile	Val289Ile	Val289Ile	Val289Ile	Val289Ile	Val289Ile			3257-20_S19_L001_001
ligC	Arg313His	Arg313His	Arg313His				Arg313His	Arg313His	Arg313His	Arg313His	Arg313His	Arg313His	Arg313His			3257-20_S19_L001_001
ligC	Val(s)210Val	Val(s)210Val	Val(s)210Val				Val(s)210Val	Val(s)210Val	Val(s)210Val	Val(s)210Val	Val(s)210Val	Val(s)210Val	Val(s)210Val			3257-20_S19_L001_001
ligb (ligb)	Pro91Ser	Pro91Ser	Pro91Ser				Pro91Ser	Pro91Ser	Pro91Ser	Pro91Ser	Pro91Ser	Pro91Ser	Pro91Ser			3257-20_S19_L001_001
mutt2 (mutt2)	Gly58Arg	Gly58Arg	Gly58Arg				Gly58Arg	Gly58Arg	Gly58Arg	Gly58Arg	Gly58Arg	Gly58Arg	Gly58Arg			3257-20_S19_L001_001
NucS	Ser144Arg	Ser144Arg	Ser144Arg				Ser144Arg	Ser144Arg	Ser144Arg	Ser144Arg	Ser144Arg	Ser144Arg	Ser144Arg			3257-20_S19_L001_001
rv2090	Phe358Leu(s)	Phe358Leu(s)	Phe358Leu(s)				Phe358Leu(s)	Phe358Leu(s)	Phe358Leu(s)	Phe358Leu(s)	Phe358Leu(s)	Phe358Leu(s)	Phe358Leu(s)			3257-20_S19_L001_001
nei	silent (Arg77)	silent (Arg77)	silent (Arg77)				silent (Arg77)	silent (Arg77)	silent (Arg77)	silent (Arg77)	silent (Arg77)	silent (Arg77)	silent (Arg77)			3257-20_S19_L001_001
recF	Ile245Thr	Ile245Thr	Ile245Thr				Ile245Thr	Ile245Thr	Ile245Thr	Ile245Thr	Ile245Thr	Ile245Thr	Ile245Thr			3257-20_S19_L001_001
ligD	Cys344Arg	Cys344Arg	Cys344Arg				Cys344Arg	Cys344Arg	Cys344Arg	Cys344Arg	Cys344Arg	Cys344Arg	Cys344Arg			3257-20_S19_L001_001
polA	Thr186Pro	Thr186Pro	Thr186Pro				Thr186Pro	Thr186Pro	Thr186Pro	Thr186Pro	Thr186Pro	Thr186Pro	Thr186Pro			3257-20_S19_L001_001
polA	Arg188Gly	Arg188Gly	Arg188Gly				Arg188Gly	Arg188Gly	Arg188Gly	Arg188Gly	Arg188Gly	Arg188Gly	Arg188Gly			3257-20_S19_L001_001
polA	silent (Pro208)	silent (Pro208)	silent (Pro208)				silent (Pro208)	silent (Pro208)	silent (Pro208)	silent (Pro208)	silent (Pro208)	silent (Pro208)	silent (Pro208)			3257-20_S19_L001_001
radA	silent (Gln152)	silent (Gln152)	silent (Gln152)				silent (Gln152)	silent (Gln152)	silent (Gln152)	silent (Gln152)	silent (Gln152)	silent (Gln152)	silent (Gln152)			3257-20_S19_L001_001
ligC	Arg313His	Arg313His	Arg313His	Arg313His												321_S1_L001_001
ligC	Val(s)210Val	Val(s)210Val	Val(s)210Val	Val(s)210Val												321_S1_L001_001
ligb (ligb)	Pro91Ser	Pro91Ser	Pro91Ser	Pro91Ser												321_S1_L001_001
uvrC	Val(s)434Ala	Val(s)434Ala	Val(s)434Ala	Val(s)434Ala												321_S1_L001_001
uvrC	Val289Ile	Val289Ile	Val289Ile	Val289Ile												321_S1_L001_001
DnaB	Arg552Gly	Arg552Gly	Arg552Gly	Arg552Gly												321_S1_L001_001
gyrA	Gly668Asp	Gly668Asp	Gly668Asp	Gly668Asp												321_S1_L001_001
gyrA	Ser95Thr	Ser95Thr	Ser95Thr	Ser95Thr												321_S1_L001_001
gyrA	Glu21Gln	Glu21Gln	Glu21Gln	Glu21Gln												321_S1_L001_001
mutt2 (mutt2)	Gly58Arg	Gly58Arg	Gly58Arg	Gly58Arg												321_S1_L001_001
NucS	Ser144Arg	Ser144Arg	Ser144Arg	Ser144Arg												321_S1_L001_001
rv2090	Phe358Leu(s)	Phe358Leu(s)	Phe358Leu(s)	Phe358Leu(s)												321_S1_L001_001
nei	silent (Arg77)	silent (Arg77)	silent (Arg77)	silent (Arg77)												321_S1_L001_001
recF	Ile245Thr	Ile245Thr	Ile245Thr	Ile245Thr												321_S1_L001_001
ligD	Cys344Arg	Cys344Arg	Cys344Arg	Cys344Arg												321_S1_L001_001
polA	Thr186Pro	Thr186Pro	Thr186Pro	Thr186Pro												321_S1_L001_001
polA	Arg188Gly	Arg188Gly	Arg188Gly	Arg188Gly												321_S1_L001_001
polA	silent (Pro208)	silent (Pro208)	silent (Pro208)	silent (Pro208)												321_S1_L001_001
radA	silent (Gln152)	silent (Gln152)	silent (Gln152)	silent (Gln152)												321_S1_L001_001
ligC	Arg313His	Arg313His	Arg313His	Arg313His												555_S7_L001_001
ligC	Val(s)210Val	Val(s)210Val	Val(s)210Val	Val(s)210Val												555_S7_L001_001
gyrA	Glu21Gln	Glu21Gln	Glu21Gln	Glu21Gln												555_S7_L001_001
gyrA	Ser95Thr	Ser95Thr	Ser95Thr	Ser95Thr												555_S7_L001_001
gyrA	Gly668Asp	Gly668Asp	Gly668Asp	Gly668Asp												555_S7_L001_001
DnaB	Arg552Gly	Arg552Gly	Arg552Gly	Arg552Gly												555_S7_L001_001
uvrC	Val289Ile	Val289Ile	Val289Ile	Val289Ile												555_S7_L001_001
uvrC	Val(s)434Ala	Val(s)434Ala	Val(s)434Ala	Val(s)434Ala												555_S7_L001_001
ligb (ligb)	Pro91Ser	Pro91Ser	Pro91Ser	Pro91Ser												555_S7_L001_001
mutt2 (mutt2)	Gly58Arg	Gly58Arg	Gly58Arg	Gly58Arg												555_S7_L001_001
NucS	Ser144Arg	Ser144Arg	Ser144Arg	Ser144Arg												555_S7_L001_001
rv2090	Phe358Leu(s)	Phe358Leu(s)	Phe358Leu(s)	Phe358Leu(s)												555_S7_L001_001
nei	silent (Arg77)	silent (Arg77)	silent (Arg77)	silent (Arg77)												555_S7_L001_001
radA	silent (Gln152)	silent (Gln152)	silent (Gln152)	silent (Gln152)												555_S7_L001_001
polA	silent (Pro208)	silent (Pro208)	silent (Pro208)	silent (Pro208)												555_S7_L001_001
polA	Thr186Pro	Thr186Pro	Thr186Pro	Thr186Pro												555_S7_L001_001
ligD	Cys344Arg	Cys344Arg	Cys344Arg	Cys344Arg												555_S7_L001_001
recF	Ile245Thr	Ile245Thr	Ile245Thr	Ile245Thr												555_S7_L001_001
polA	Arg188Gly	Arg188Gly	Arg188Gly	Arg188Gly												555_S7_L001_001
ligC		Arg313His	Arg313His				Arg313His				Arg313His					3275-20_S11_L001_001
ligC		Val(s)210Val	Val(s)210Val				Val(s)210Val				Val(s)210Val					3275-20_S11_L001_001
ligb (ligb)		Pro91Ser	Pro91Ser				Pro91Ser				Pro91Ser					3275-20_S11_L001_001
uvrC		Val(s)434Ala	Val(s)434Ala				Val(s)434Ala				Val(s)434Ala					3275-20_S11_L001_001
uvrC		Val289Ile	Val289Ile				Val289Ile				Val289Ile					3275-20_S11_L001_001
gyrA		Gly668Asp	Gly668Asp				Gly668Asp				Gly668Asp					3275-20_S11_L001_001
gyrA		Ser95Thr	Ser95Thr				Ser95Thr				Ser95Thr					3275-20_S11_L001_001
gyrA		Asp94Gly	Asp94Gly				Asp94Gly				Asp94Gly					3275-20_S11_L001_001
gyrA		Asp94Tyr	Asp94Tyr				Asp94Tyr				Asp94Tyr					3275-20_S11_L001_001
gyrA		Glu21Gln	Glu21Gln				Glu21Gln				Glu21Gln					3275-20_S11_L001_001
DnaB		Arg552Gly	Arg552Gly				Arg552Gly				Arg552Gly					3275-20_S11_L001_001
dnaa (dnaa)		Trp324Gly	Trp324Gly				Trp324Gly				Trp324Gly					3275-20_S11_L001_001
mutt2 (mutt2)		Gly58Arg	Gly58Arg				Gly58Arg				Gly58Arg					3275-20_S11_L001_001
NucS		Ser144Arg	Ser144Arg				Ser144Arg				Ser144Arg					3275-20_S11_L001_001
rv2090		Phe358Leu(s)	Phe358Leu(s)				Phe358Leu(s)				Phe358Leu(s)					3275-20_S11_L001_001
nei		silent (Arg77)	silent (Arg77)				silent (Arg77)				silent (Arg77)					3275-20_S11_L001_001
radA		silent (Gln152)	silent (Gln152)				silent (Gln152)				silent (Gln152)					3275-20_S11_L001_001
polA		silent (Pro208)	silent (Pro208)				silent (Pro208)				silent (Pro208)					3275-20_S11_L001_001
polA		Arg188Gly	Arg188Gly				Arg188Gly				Arg188Gly					3275-20_S11_L001_001
recF		Ile245Thr	Ile245Thr				Ile245Thr				Ile245Thr					3275-20_S11_L001_001
ligD		Cys344Arg	Cys344Arg				Cys344Arg				Cys344Arg					3275-20_S11_L001_001
polA		Thr186Pro	Thr186Pro				Thr186Pro				Thr186Pro					3275-20_S11_L001_001
ligb (ligb)	Pro91Ser	Pro91Ser	Pro91Ser	Pro91Ser												6795_S3_L001_001
ligC	Val(s)210Val	Val(s)210Val	Val(s)210Val	Val(s)210Val												6795_S3_L001_001
ligC	Arg313His	Arg313His	Arg313His	Arg313His												6795_S3_L001_001
gyrA	Glu21Gln	Glu21Gln	Glu21Gln	Glu21Gln												6795_S3_L001_001
gyrA	Ser95Thr	Ser95Thr	Ser95Thr	Ser95Thr												6795_S3_L001_001
gyrA	Gly668Asp	Gly668Asp	Gly668Asp	Gly668Asp												6795_S3_L001_001
DnaB	Arg552Gly	Arg552Gly	Arg552Gly	Arg552Gly												6795_S3_L001_001
uvrC	Val289Ile	Val289Ile	Val289Ile	Val289Ile												6795_S3_L001_001
uvrC	Val(s)434Ala	Val(s)434Ala	Val(s)434Ala	Val(s)434Ala												6795_S3_L001_001
nei	silent (Arg77)	silent (Arg77)	silent (Arg77)	silent (Arg77)												6795_S3_L001_001
mutt2 (mutt2)	Gly58Arg	Gly58Arg	Gly58Arg	Gly58Arg												6795_S3_L001_001
NucS	Ser144Arg	Ser144Arg	Ser144Arg	Ser144Arg												6795_S3_L001_001
rv2090	Phe358Leu(s)	Phe358Leu(s)	Phe358Leu(s)	Phe358Leu(s)												6795_S3_L001_001
ligD	Cys344Arg	Cys344Arg	Cys344Arg	Cys344Arg												6795_S3_L001_001
recF	Ile245Thr	Ile245Thr	Ile245Thr	Ile245Thr												6795_S3_L001_001
polA	Thr186Pro	Thr186Pro	Thr186Pro	Thr186Pro												6795_S3_L001_001
polA	Arg188Gly	Arg188Gly	Arg188Gly	Arg188Gly												6795_S3_L001_001
radA	silent (Gln152)	silent (Gln152)	silent (Gln152)	silent (Gln152)												6795_S3_L001_001
polA	silent (Pro208)	silent (Pro208)	silent (Pro208)	silent (Pro208)												6795_S3_L001_001
ligC	Arg313His	Arg313His	Arg313His	Arg313His												2413_S15_L001_001
ligb (ligb)	Pro91Ser	Pro91Ser	Pro91Ser	Pro91Ser												2413_S15_L001_001
uvrC	Val(s)434Ala	Val(s)434Ala	Val(s)434Ala	Val(s)434Ala												2413_S15_L001_001
uvrC	Val289Ile	Val289Ile	Val289Ile	Val289Ile												2413_S15_L001_001
DnaB	Arg552Gly	Arg552Gly	Arg552Gly	Arg552Gly												2413_S15_L001_001
gyrA	Gly668Asp	Gly668Asp	Gly668Asp	Gly668Asp												2413_S15_L001_001
gyrA	Ser95Thr	Ser95Thr	Ser95Thr	Ser95Thr												2413_S15_L001_001
gyrA	Glu21Gln	Glu21Gln	Glu21Gln	Glu21Gln												2413_S15_L001_001
ligC	Val(s)210Val	Val(s)210Val	Val(s)210Val	Val(s)210Val												2413_S15_L001_001
mutt2 (mutt2)	Gly58Arg	Gly58Arg	Gly58Arg	Gly58Arg												2413_S15_L001_001
nei	silent (Arg77)	silent (Arg77)	silent (Arg77)	silent (Arg77)												2413_S15_L001_001
rv2090	Phe358Leu(s)	Phe358Leu(s)	Phe358Leu(s)	Phe358Leu(s)												2413_S15_L001_001
NucS	Ser144Arg	Ser144Arg	Ser144Arg	Ser144Arg												2413_S15_L001_001
recF	Ile245Thr	Ile245Thr	Ile245Thr	Ile245Thr												2413_S15_L001_001
ligD	Cys344Arg	Cys344Arg	Cys344Arg	Cys344Arg												2413_S15_L001_001
polA	Thr186Pro	Thr186Pro	Thr186Pro	Thr186Pro												2413_S15_L001_001
polA	Arg188Gly	Arg188Gly	Arg188Gly	Arg188Gly												2413_S15_L001_001
polA	silent (Pro208)	silent (Pro208)	silent (Pro208)	silent (Pro208)												2413_S15_L001_001
radA	silent (Gln152)	silent (Gln152)	silent (Gln152)	silent (Gln152)												2413_S15_L001_001
gyrA	Ser95Thr	Ser95Thr	Ser95Thr	Ser95Thr												48_S7_L001_001
gyrA	Gly668Asp	Gly668Asp	Gly668Asp	Gly668Asp												48_S7_L001_001
DnaB	Arg552Gly	Arg552Gly	Arg552Gly	Arg552Gly												48_S7_L001_001
uvrC	Val289Ile	Val289Ile	Val289Ile	Val289Ile												48_S7_L001_001
uvrC	Val(s)434Ala	Val(s)434Ala	Val(s)434Ala	Val(s)434Ala												48_S7_L001_001
ligb (ligb)	Pro91Ser	Pro91Ser	Pro91Ser	Pro91Ser												48_S7_L001_001
ligC	Val(s)210Val	Val(s)210Val	Val(s)210Val	Val(s)210Val												48_S7_L001_001
ligC	Arg313His	Arg313His	Arg313His	Arg313His												48_S7_L001_001
gyrA	Glu21Gln	Glu21Gln	Glu21Gln	Glu21Gln												48_S7_L001_001
NucS	Ser144Arg	Ser144Arg	Ser144Arg	Ser144Arg												48_S7_L001_001
rv2090	Phe358Leu(s)	Phe358Leu(s)	Phe358Leu(s)	Phe358Leu(s)												48_S7_L001_001
mutt2 (mutt2)	Gly58Arg	Gly58Arg	Gly58Arg	Gly58Arg												48_S7_L001_001
nei	silent (Arg77)	silent (Arg77)	silent (Arg77)	silent (Arg77)												48_S7_L001_001
radA	silent (Gln152)	silent (Gln152)	silent (Gln152)	silent (Gln152)												48_S7_L001_001
polA	silent (Pro208)	silent (Pro208)	silent (Pro208)	silent (Pro208)												48_S7_L001_001
polA	Arg188Gly	Arg188Gly	Arg188Gly	Arg188Gly												48_S7_L001_001
polA	Thr186Pro	Thr186Pro	Thr186Pro	Thr186Pro												48_S7_L001_001
ligD	Cys344Arg	Cys344Arg	Cys344Arg	Cys344Arg												48_S7_L001_001
recF	Ile245Thr	Ile245Thr	Ile245Thr	Ile245Thr												48_S7_L001_001
gyrA	Glu21Gln	Glu21Gln	Glu21Gln	Glu21Gln												6849_S1_L001_001
gyrA	Ser95Thr	Ser95Thr	Ser95Thr	Ser95Thr												6849_S1_L001_001
gyrA	Gly668Asp	Gly668Asp	Gly668Asp	Gly668Asp												6849_S1_L001_001
DnaB	Arg552Gly	Arg552Gly	Arg552Gly	Arg552Gly												6849_S1_L001_001
uvrC	Val289Ile	Val289Ile	Val289Ile	Val289Ile												6849_S1_L001_001
uvrC	Val(s)434Ala	Val(s)434Ala	Val(s)434Ala	Val(s)434Ala												6849_S1_L001_001
ligb (ligb)	Pro91Ser	Pro91Ser	Pro91Ser	Pro91Ser												6849_S1_L001_001
ligC	Val(s)210Val	Val(s)210Val	Val(s)210Val	Val(s)210Val												6849_S1_L001_001
ligC	Arg313His	Arg313His	Arg313His	Arg313His												6849_S1_L001_001
mutt2 (mutt2)	Gly58Arg	Gly58Arg	Gly58Arg	Gly58Arg												6849_S1_L001_001
NucS	Ser144Arg	Ser144Arg	Ser144Arg	Ser144Arg												6849_S1_L001_001
rv2090	Phe358Leu(s)	Phe358Leu(s)	Phe358Leu(s)	Phe358Leu(s)												6849_S1_L001_001
nei	silent (Arg77)	silent (Arg77)	silent (Arg77)	silent (Arg77)												6849_S1_L001_001
polA	silent (Pro208)	silent (Pro208)	silent (Pro208)	silent (Pro208)												6849_S1_L001_001
polA	Arg188Gly	Arg188Gly	Arg188Gly	Arg188Gly												6849_S1_L001_001
polA	Thr186Pro	Thr186Pro	Thr186Pro	Thr186Pro												6849_S1_L001_001
ligD	Cys344Arg	Cys344Arg	Cys344Arg	Cys344Arg												6849_S1_L001_001
recF	Ile245Thr	Ile245Thr	Ile245Thr	Ile245Thr												6849_S1_L001_001
radA	silent (Gln152)	silent (Gln152)	silent (Gln152)	silent (Gln152)												6849_S1_L001_001
ligC	Arg313His	Arg313His	Arg313His	Arg313His												234_S21_L001_001
ligC	Val(s)210Val	Val(s)210Val	Val(s)210Val	Val(s)210Val												234_S21_L001_001
ligb (ligb)	Pro91Ser	Pro91Ser	Pro91Ser	Pro91Ser												234_S21_L001_001
uvrC	Val(s)434Ala	Val(s)434Ala	Val(s)434Ala	Val(s)434Ala												234_S21_L001_001
uvrC	Val289Ile	Val289Ile	Val289Ile	Val289Ile												234_S21_L001_001
DnaB	Arg552Gly	Arg552Gly	Arg552Gly	Arg552Gly												234_S21_L001_001
gyrA	Gly668Asp	Gly668Asp	Gly668Asp	Gly668Asp												234_S21_L001_001
gyrA	Ser95Thr	Ser95Thr	Ser95Thr	Ser95Thr												234_S21_L001_001
gyrA	Glu21Gln	Glu21Gln	Glu21Gln	Glu21Gln												234_S21_L001_001
nei	silent (Arg77)	silent (Arg77)	silent (Arg77)	silent (Arg77)												234_S21_L001_001
rv2090	Phe358Leu(s)	Phe358Leu(s)	Phe358Leu(s)	Phe358Leu(s)												234_S21_L001_001
NucS	Ser144Arg	Ser144Arg	Ser144Arg	Ser144Arg												234_S21_L001_001
mutt2 (mutt2)	Gly58Arg	Gly58Arg	Gly58Arg	Gly58Arg												234_S21_L001_001
radA	silent (Gln152)	silent (Gln152)	silent (Gln152)	silent (Gln152)												234_S21_L001_001
polA	silent (Pro208)	silent (Pro208)	silent (Pro208)	silent (Pro208)												234_S21_L001_001
polA	Arg188Gly	Arg188Gly	Arg188Gly	Arg188Gly												234_S21_L001_001
polA	Thr186Pro	Thr186Pro	Thr186Pro	Thr186Pro												234_S21_L001_001
recF	Ile245Thr	Ile245Thr	Ile245Thr	Ile245Thr												234_S21_L001_001
ligD	Cys344Arg	Cys344Arg	Cys344Arg	Cys344Arg												234_S21_L001_001
gyrA	Glu21Gln	Glu21Gln	Glu21Gln	Glu21Gln												2445_S5_L001_001
gyrA	Asp94Gly	Asp94Gly	Asp94Gly	Asp94Gly												2445_S5_L001_001
gyrA	Ser95Thr	Ser95Thr	Ser95Thr	Ser95Thr												2445_S5_L001_001
gyrA	Gly668Asp	Gly668Asp	Gly668Asp	Gly668Asp												2445_S5_L001_001
ligC	Val(s)210Val	Val(s)210Val	Val(s)210Val	Val(s)210Val												2445_S5_L001_001
ligb (ligb)	Pro91Ser	Pro91Ser	Pro91Ser	Pro91Ser												2445_S5_L001_001
uvrC	Val(s)434Ala	Val(s)434Ala	Val(s)434Ala	Val(s)434Ala												2445_S5_L001_001
uvrC	Val289Ile	Val289Ile	Val289Ile	Val289Ile												2445_S5_L001_001
DnaB	Arg552Gly	Arg552Gly	Arg552Gly	Arg552Gly												2445_S5_L001_001
ligC	Arg313His	Arg313His	Arg313His	Arg313His												2445_S5_L001_001
rv2090	Phe358Leu(s)	Phe358Leu(s)	Phe358Leu(s)	Phe358Leu(s)												2445_S5_L001_001
NucS	Ser144Arg	Ser144Arg	Ser144Arg	Ser144Arg												2445_S5_L001_001
nei	silent (Arg77)	silent (Arg77)	silent (Arg77)	silent (Arg77)												2445_S5_L001_001
mutt2 (mutt2)	Gly58Arg	Gly58Arg	Gly58Arg	Gly58Arg												2445_S5_L001_001
polA	Thr186Pro	Thr186Pro	Thr186Pro	Thr186Pro												2445_S5_L001_001
polA	Arg188Gly	Arg188Gly	Arg188Gly	Arg188Gly												2445_S5_L001_001
polA	silent (Pro208)	silent (Pro208)	silent (Pro208)	silent (Pro208)												2445_S5_L001_001
radA	silent (Gln152)	silent (Gln152)	silent (Gln152)	silent (Gln152)												2445_S5_L001_001
ligD	Cys344Arg	Cys344Arg	Cys344Arg	Cys344Arg												2445_S5_L001_001
recF	Ile245Thr	Ile245Thr	Ile245Thr	Ile245Thr												2445_S5_L001_001
ligb (ligb)	Pro91Ser	Pro91Ser	Pro91Ser	Pro91Ser												2506_S6_L001_001
uvrC	Val(s)434Ala	Val(s)434Ala	Val(s)434Ala	Val(s)434Ala												2506_S6_L001_001
uvrC	Val289Ile	Val289Ile	Val289Ile	Val289Ile												2506_S6_L001_001
DnaB	Arg552Gly	Arg552Gly	Arg552Gly	Arg552Gly												2506_S6_L001_001
gyrA	Gly668Asp	Gly668Asp	Gly668Asp	Gly668Asp												2506_S6_L001_001
gyrA	Ser95Thr	Ser95Thr	Ser95Thr	Ser95Thr												2506_S6_L001_001
gyrA	Glu21Gln	Glu21Gln	Glu21Gln	Glu21Gln												2506_S6_L001_001
ligC	Val(s)210Val	Val(s)210Val	Val(s)210Val	Val(s)210Val												2506_S6_L001_001
ligC	Arg313His	Arg313His	Arg313His	Arg313His												2506_S6_L001_001
nei	silent (Arg77)	silent (Arg77)	silent (Arg77)	silent (Arg77)												2506_S6_L001_001
NucS	Ser144Arg	Ser144Arg	Ser144Arg	Ser144Arg												2506_S6_L001_001
mutt2 (mutt2)	Gly58Arg	Gly58Arg	Gly58Arg	Gly58Arg												2506_S6_L001_001
rv2090	Phe358Leu(s)	Phe358Leu(s)	Phe358Leu(s)	Phe358Leu(s)												2506_S6_L001_001
recF	Ile245Thr	Ile245Thr	Ile245Thr	Ile245Thr												2506_S6_L001_001
ligD	Cys344Arg	Cys344Arg	Cys344Arg	Cys344Arg												2506_S6_L001_001
polA	Thr186Pro	Thr186Pro	Thr186Pro	Thr186Pro												2506_S6_L001_001
polA	Arg188Gly	Arg188Gly	Arg188Gly	Arg188Gly												2506_S6_L001_001
polA	silent (Pro208)	silent (Pro208)	silent (Pro208)	silent (Pro208)												2506_S6_L001_001
radA	silent (Gln152)	silent (Gln152)	silent (Gln152)	silent (Gln152)												2506_S6_L001_001
uvrC	Val289Ile	Val289Ile	Val289Ile									Val289Ile				6646_S18
uvrC	Val(s)434Ala	Val(s)434Ala	Val(s)434Ala									Val(s)434Ala				6646_S18
ligb (ligb)	Pro91Ser	Pro91Ser	Pro91Ser									Pro91Ser				6646_S18
ligC	Val(s)210Val	Val(s)210Val	Val(s)210Val									Val(s)210Val				6646_S18
ligC	Arg313His	Arg313His	Arg313His									Arg313His				6646_S18
DnaB	Arg552Gly	Arg552Gly	Arg552Gly									Arg552Gly				6646_S18
gyrA	Gly668Asp	Gly668Asp	Gly668Asp									Gly668Asp				6646_S18
gyrA	Glu21Gln	Glu21Gln	Glu21Gln									Glu21Gln				6646_S18
gyrA	Asp94Gly	Asp94Gly	Asp94Gly									Asp94Gly				6646_S18
gyrA	Ser95Thr	Ser95Thr	Ser95Thr									Ser95Thr				6646_S18
mutt2 (mutt2)	Gly58Arg	Gly58Arg	Gly58Arg									Gly58Arg				6646_S18
NucS	Ser144Arg	Ser144Arg	Ser144Arg									Ser144Arg				6646_S18
rv2090	Phe358Leu(s)	Phe358Leu(s)	Phe358Leu(s)									Phe358Leu(s)				6646_S18
nei	silent (Arg77)	silent (Arg77)	silent (Arg77)									silent (Arg77)				6646_S18
radA	silent (Gln152)	silent (Gln152)	silent (Gln152)									silent (Gln152)				6646_S18
polA	silent (Pro208)	silent (Pro208)	silent (Pro208)									silent (Pro208)				6646_S18
polA	Arg188Gly	Arg188Gly	Arg188Gly									Arg188Gly				6646_S18
polA	Thr186Pro	Thr186Pro	Thr186Pro									Thr186Pro				6646_S18
ligD	Cys344Arg	Cys344Arg	Cys344Arg									Cys344Arg				6646_S18
recF	Ile245Thr	Ile245Thr	Ile245Thr									Ile245Thr				6646_S18
gyrA	Glu21Gln	Glu21Gln	Glu21Gln	Glu21Gln												6887_S13_L001_001
gyrA	Ser95Thr	Ser95Thr	Ser95Thr	Ser95Thr												6887_S13_L001_001
gyrA	Gly668Asp	Gly668Asp	Gly668Asp	Gly668Asp												6887_S13_L001_001
DnaB	Arg552Gly	Arg552Gly	Arg552Gly	Arg552Gly												6887_S13_L001_001
uvrC	Val289Ile	Val289Ile	Val289Ile	Val289Ile												6887_S13_L001_001
uvrC	Val(s)434Ala	Val(s)434Ala	Val(s)434Ala	Val(s)434Ala												6887_S13_L001_001
ligC	Val(s)210Val	Val(s)210Val	Val(s)210Val	Val(s)210Val												6887_S13_L001_001
ligC	Arg313His	Arg313His	Arg313His	Arg313His												6887_S13_L001_001
ligC	Arg320His	Arg320His	Arg320His	Arg320His												6887_S13_L001_001
ligb (ligb)	Pro91Ser	Pro91Ser	Pro91Ser	Pro91Ser												6887_S13_L001_001
mutt2 (mutt2)	Gly58Arg	Gly58Arg	Gly58Arg	Gly58Arg												6887_S13_L001_001
NucS	Ser144Arg	Ser144Arg	Ser144Arg	Ser144Arg												6887_S13_L001_001
rv2090	Phe358Leu(s)	Phe358Leu(s)	Phe358Leu(s)	Phe358Leu(s)												6887_S13_L001_001
nei	silent (Arg77)	silent (Arg77)	silent (Arg77)	silent (Arg77)												6887_S13_L001_001
radA	silent (Gln152)	silent (Gln152)	silent (Gln152)	silent (Gln152)												6887_S13_L001_001
polA	silent (Pro208)	silent (Pro208)	silent (Pro208)	silent (Pro208)												6887_S13_L001_001
polA	Arg188Gly	Arg188Gly	Arg188Gly	Arg188Gly												6887_S13_L001_001
polA	Thr186Pro	Thr186Pro	Thr186Pro	Thr186Pro												6887_S13_L001_001
ligD	Cys344Arg	Cys344Arg	Cys344Arg	Cys344Arg												6887_S13_L001_001
recF	Ile245Thr	Ile245Thr	Ile245Thr	Ile245Thr												6887_S13_L001_001
gyrA	Gly668Asp	Gly668Asp	Gly668Asp								Gly668Asp					7076_S5
DnaB	Ser514Pro	Ser514Pro	Ser514Pro								Ser514Pro					7076_S5
DnaB	Arg552Gly	Arg552Gly	Arg552Gly								Arg552Gly					7076_S5
uvrC	Val289Ile	Val289Ile	Val289Ile								Val289Ile					7076_S5
uvrC	Val(s)434Ala	Val(s)434Ala	Val(s)434Ala								Val(s)434Ala					7076_S5
ligb (ligb)	Pro91Ser	Pro91Ser	Pro91Ser								Pro91Ser					7076_S5
ligC	Val(s)210Val	Val(s)210Val	Val(s)210Val								Val(s)210Val					7076_S5
ligC	Arg313His	Arg313His	Arg313His								Arg313His					7076_S5
gyrA	Ser95Thr	Ser95Thr	Ser95Thr								Ser95Thr					7076_S5
gyrA	Glu21Gln	Glu21Gln	Glu21Gln								Glu21Gln					7076_S5
dnan (dnan)	Leu(s)228Phe	Leu(s)228Phe	Leu(s)228Phe								Leu(s)228Phe					7076_S5
mutt2 (mutt2)	Gly58Arg	Gly58Arg	Gly58Arg								Gly58Arg					7076_S5
NucS	Ser144Arg	Ser144Arg	Ser144Arg								Ser144Arg					7076_S5
rv2090	Phe358Leu(s)	Phe358Leu(s)	Phe358Leu(s)								Phe358Leu(s)					7076_S5
lexa (lexa)	silent (Glu74)	silent (Glu74)	silent (Glu74)								silent (Glu74)					7076_S5
nei	silent (Arg77)	silent (Arg77)	silent (Arg77)								silent (Arg77)					7076_S5
recF	Ile245Thr	Ile245Thr	Ile245Thr								Ile245Thr					7076_S5
ligD	Cys344Arg	Cys344Arg	Cys344Arg								Cys344Arg					7076_S5
polA	silent (Pro208)	silent (Pro208)	silent (Pro208)								silent (Pro208)					7076_S5
polA	Arg188Gly	Arg188Gly	Arg188Gly								Arg188Gly					7076_S5
polA	Thr186Pro	Thr186Pro	Thr186Pro								Thr186Pro					7076_S5
radA	silent (Gln152)	silent (Gln152)	silent (Gln152)								silent (Gln152)					7076_S5
uvrC	Val(s)434Ala	Val(s)434Ala	Val(s)434Ala	Val(s)434Ala												2320_S28_L001_001
uvrC	Val289Ile	Val289Ile	Val289Ile	Val289Ile												2320_S28_L001_001
DnaB	Arg552Gly	Arg552Gly	Arg552Gly	Arg552Gly												2320_S28_L001_001
gyrA	Gly668Asp	Gly668Asp	Gly668Asp	Gly668Asp												2320_S28_L001_001
gyrA	Ser95Thr	Ser95Thr	Ser95Thr	Ser95Thr												2320_S28_L001_001
gyrA	Glu21Gln	Glu21Gln	Glu21Gln	Glu21Gln												2320_S28_L001_001
ligb (ligb)	Pro91Ser	Pro91Ser	Pro91Ser	Pro91Ser												2320_S28_L001_001
ligC	Val(s)210Val	Val(s)210Val	Val(s)210Val	Val(s)210Val												2320_S28_L001_001
ligC	Arg313His	Arg313His	Arg313His	Arg313His												2320_S28_L001_001
NucS	Ser144Arg	Ser144Arg	Ser144Arg	Ser144Arg												2320_S28_L001_001
mutt2 (mutt2)	Gly58Arg	Gly58Arg	Gly58Arg	Gly58Arg												2320_S28_L001_001
rv2090	Phe358Leu(s)	Phe358Leu(s)	Phe358Leu(s)	Phe358Leu(s)												2320_S28_L001_001
nei	silent (Arg77)	silent (Arg77)	silent (Arg77)	silent (Arg77)												2320_S28_L001_001
radA	silent (Gln152)	silent (Gln152)	silent (Gln152)	silent (Gln152)												2320_S28_L001_001
polA	silent (Pro208)	silent (Pro208)	silent (Pro208)	silent (Pro208)												2320_S28_L001_001
polA	Arg188Gly	Arg188Gly	Arg188Gly	Arg188Gly												2320_S28_L001_001
recF	Ile245Thr	Ile245Thr	Ile245Thr	Ile245Thr												2320_S28_L001_001
ligD	Cys344Arg	Cys344Arg	Cys344Arg	Cys344Arg												2320_S28_L001_001
polA	Thr186Pro	Thr186Pro	Thr186Pro	Thr186Pro												2320_S28_L001_001
ligC	Arg313His	Arg313His	Arg313His	Arg313His												2299_S4_L001_001
ligb (ligb)	Pro91Ser	Pro91Ser	Pro91Ser	Pro91Ser												2299_S4_L001_001
uvrC	Val(s)434Ala	Val(s)434Ala	Val(s)434Ala	Val(s)434Ala												2299_S4_L001_001
uvrC	Val289Ile	Val289Ile	Val289Ile	Val289Ile												2299_S4_L001_001
DnaB	Arg552Gly	Arg552Gly	Arg552Gly	Arg552Gly												2299_S4_L001_001
ligC	Val(s)210Val	Val(s)210Val	Val(s)210Val	Val(s)210Val												2299_S4_L001_001
gyrA	Gly668Asp	Gly668Asp	Gly668Asp	Gly668Asp												2299_S4_L001_001
gyrA	Ser95Thr	Ser95Thr	Ser95Thr	Ser95Thr												2299_S4_L001_001
gyrA	Glu21Gln	Glu21Gln	Glu21Gln	Glu21Gln												2299_S4_L001_001
mutt2 (mutt2)	Gly58Arg	Gly58Arg	Gly58Arg	Gly58Arg												2299_S4_L001_001
nei	silent (Arg77)	silent (Arg77)	silent (Arg77)	silent (Arg77)												2299_S4_L001_001
rv2090	Phe358Leu(s)	Phe358Leu(s)	Phe358Leu(s)	Phe358Leu(s)												2299_S4_L001_001
NucS	Ser144Arg	Ser144Arg	Ser144Arg	Ser144Arg												2299_S4_L001_001
recF	Ile245Thr	Ile245Thr	Ile245Thr	Ile245Thr												2299_S4_L001_001
ligD	Cys344Arg	Cys344Arg	Cys344Arg	Cys344Arg												2299_S4_L001_001
polA	Thr186Pro	Thr186Pro	Thr186Pro	Thr186Pro												2299_S4_L001_001
polA	Arg188Gly	Arg188Gly	Arg188Gly	Arg188Gly												2299_S4_L001_001
polA	silent (Pro208)	silent (Pro208)	silent (Pro208)	silent (Pro208)												2299_S4_L001_001
radA	silent (Gln152)	silent (Gln152)	silent (Gln152)	silent (Gln152)												2299_S4_L001_001
gyrA	Glu21Gln	Glu21Gln	Glu21Gln	Glu21Gln												7167_S20_L001_001
gyrA	Ser95Thr	Ser95Thr	Ser95Thr	Ser95Thr												7167_S20_L001_001
gyrA	Gly668Asp	Gly668Asp	Gly668Asp	Gly668Asp												7167_S20_L001_001
DnaB	Arg552Gly	Arg552Gly	Arg552Gly	Arg552Gly												7167_S20_L001_001
uvrC	Val289Ile	Val289Ile	Val289Ile	Val289Ile												7167_S20_L001_001
uvrC	Val(s)434Ala	Val(s)434Ala	Val(s)434Ala	Val(s)434Ala												7167_S20_L001_001
ligb (ligb)	Pro91Ser	Pro91Ser	Pro91Ser	Pro91Ser												7167_S20_L001_001
ligC	Val(s)210Val	Val(s)210Val	Val(s)210Val	Val(s)210Val												7167_S20_L001_001
ligC	Arg313His	Arg313His	Arg313His	Arg313His												7167_S20_L001_001
mutt2 (mutt2)	Gly58Arg	Gly58Arg	Gly58Arg	Gly58Arg												7167_S20_L001_001
nei	silent (Arg77)	silent (Arg77)	silent (Arg77)	silent (Arg77)												7167_S20_L001_001
rv2090	Phe358Leu(s)	Phe358Leu(s)	Phe358Leu(s)	Phe358Leu(s)												7167_S20_L001_001
NucS	Ser144Arg	Ser144Arg	Ser144Arg	Ser144Arg												7167_S20_L001_001
radA	silent (Gln152)	silent (Gln152)	silent (Gln152)	silent (Gln152)												7167_S20_L001_001
polA	silent (Pro208)	silent (Pro208)	silent (Pro208)	silent (Pro208)												7167_S20_L001_001
polA	Thr186Pro	Thr186Pro	Thr186Pro	Thr186Pro												7167_S20_L001_001
ligD	Cys344Arg	Cys344Arg	Cys344Arg	Cys344Arg												7167_S20_L001_001
recF	Ile245Thr	Ile245Thr	Ile245Thr	Ile245Thr												7167_S20_L001_001
polA	Arg188Gly	Arg188Gly	Arg188Gly	Arg188Gly												7167_S20_L001_001
ligC	Arg313His	Arg313His	Arg313His	Arg313His												2331_S17_L001_001
ligC	Val(s)210Val	Val(s)210Val	Val(s)210Val	Val(s)210Val												2331_S17_L001_001
ligb (ligb)	Pro91Ser	Pro91Ser	Pro91Ser	Pro91Ser												2331_S17_L001_001
uvrC	Val(s)434Ala	Val(s)434Ala	Val(s)434Ala	Val(s)434Ala												2331_S17_L001_001
uvrC	Val289Ile	Val289Ile	Val289Ile	Val289Ile												2331_S17_L001_001
DnaB	Arg552Gly	Arg552Gly	Arg552Gly	Arg552Gly												2331_S17_L001_001
gyrA	Gly668Asp	Gly668Asp	Gly668Asp	Gly668Asp												2331_S17_L001_001
gyrA	Ser95Thr	Ser95Thr	Ser95Thr	Ser95Thr												2331_S17_L001_001
gyrA	Glu21Gln	Glu21Gln	Glu21Gln	Glu21Gln												2331_S17_L001_001
rv2090	Phe358Leu(s)	Phe358Leu(s)	Phe358Leu(s)	Phe358Leu(s)												2331_S17_L001_001
NucS	Ser144Arg	Ser144Arg	Ser144Arg	Ser144Arg												2331_S17_L001_001
nei	silent (Arg77)	silent (Arg77)	silent (Arg77)	silent (Arg77)												2331_S17_L001_001
nei	Phe33Leu	Phe33Leu	Phe33Leu	Phe33Leu												2331_S17_L001_001
mutt2 (mutt2)	Gly58Arg	Gly58Arg	Gly58Arg	Gly58Arg												2331_S17_L001_001
recF	Ile245Thr	Ile245Thr	Ile245Thr	Ile245Thr												2331_S17_L001_001
ligD	Cys344Arg	Cys344Arg	Cys344Arg	Cys344Arg												2331_S17_L001_001
polA	Thr186Pro	Thr186Pro	Thr186Pro	Thr186Pro												2331_S17_L001_001
polA	Arg188Gly	Arg188Gly	Arg188Gly	Arg188Gly												2331_S17_L001_001
polA	silent (Pro208)	silent (Pro208)	silent (Pro208)	silent (Pro208)												2331_S17_L001_001
radA	silent (Gln152)	silent (Gln152)	silent (Gln152)	silent (Gln152)												2331_S17_L001_001
uvrC						Val(s)434Ala								Val(s)434Ala		6242_S14
ligb (ligb)						Pro91Ser								Pro91Ser		6242_S14
ligC						Val(s)210Val								Val(s)210Val		6242_S14
ligC						Arg313His								Arg313His		6242_S14
gyrA						Glu21Gln								Glu21Gln		6242_S14
gyrA						Ser95Thr								Ser95Thr		6242_S14
gyrA						Gly668Asp								Gly668Asp		6242_S14
DnaB						Arg552Gly								Arg552Gly		6242_S14
uvrC						Val289Ile								Val289Ile		6242_S14
mutt2 (mutt2)						Gly58Arg								Gly58Arg		6242_S14
NucS						Ser144Arg								Ser144Arg		6242_S14
rv2090						Phe358Leu(s)								Phe358Leu(s)		6242_S14
nei						silent (Arg77)								silent (Arg77)		6242_S14
recF						Ile245Thr								Ile245Thr		6242_S14
radA						silent (Gln152)								silent (Gln152)		6242_S14
polA						silent (Pro208)								silent (Pro208)		6242_S14
polA						Arg188Gly								Arg188Gly		6242_S14
polA						Thr186Pro								Thr186Pro		6242_S14
ligD						Cys344Arg								Cys344Arg		6242_S14
ligC	Arg313His	Arg313His	Arg313His				Arg313His	Arg313His	Arg313His	Arg313His	Arg313His	Arg313His	Arg313His			2773-20_S17_L001_001
ligC	Val(s)210Val	Val(s)210Val	Val(s)210Val				Val(s)210Val	Val(s)210Val	Val(s)210Val	Val(s)210Val	Val(s)210Val	Val(s)210Val	Val(s)210Val			2773-20_S17_L001_001
ligb (ligb)	Pro91Ser	Pro91Ser	Pro91Ser				Pro91Ser	Pro91Ser	Pro91Ser	Pro91Ser	Pro91Ser	Pro91Ser	Pro91Ser			2773-20_S17_L001_001
uvrC	Val(s)434Ala	Val(s)434Ala	Val(s)434Ala				Val(s)434Ala	Val(s)434Ala	Val(s)434Ala	Val(s)434Ala	Val(s)434Ala	Val(s)434Ala	Val(s)434Ala			2773-20_S17_L001_001
uvrC	Val289Ile	Val289Ile	Val289Ile				Val289Ile	Val289Ile	Val289Ile	Val289Ile	Val289Ile	Val289Ile	Val289Ile			2773-20_S17_L001_001
DnaB	Arg552Gly	Arg552Gly	Arg552Gly				Arg552Gly	Arg552Gly	Arg552Gly	Arg552Gly	Arg552Gly	Arg552Gly	Arg552Gly			2773-20_S17_L001_001
gyrA	Gly668Asp	Gly668Asp	Gly668Asp				Gly668Asp	Gly668Asp	Gly668Asp	Gly668Asp	Gly668Asp	Gly668Asp	Gly668Asp			2773-20_S17_L001_001
gyrA	Ser95Thr	Ser95Thr	Ser95Thr				Ser95Thr	Ser95Thr	Ser95Thr	Ser95Thr	Ser95Thr	Ser95Thr	Ser95Thr			2773-20_S17_L001_001
gyrA	Glu21Gln	Glu21Gln	Glu21Gln				Glu21Gln	Glu21Gln	Glu21Gln	Glu21Gln	Glu21Gln	Glu21Gln	Glu21Gln			2773-20_S17_L001_001
NucS	Ser144Arg	Ser144Arg	Ser144Arg				Ser144Arg	Ser144Arg	Ser144Arg	Ser144Arg	Ser144Arg	Ser144Arg	Ser144Arg			2773-20_S17_L001_001
rv2090	Phe358Leu(s)	Phe358Leu(s)	Phe358Leu(s)				Phe358Leu(s)	Phe358Leu(s)	Phe358Leu(s)	Phe358Leu(s)	Phe358Leu(s)	Phe358Leu(s)	Phe358Leu(s)			2773-20_S17_L001_001
mutt2 (mutt2)	Gly58Arg	Gly58Arg	Gly58Arg				Gly58Arg	Gly58Arg	Gly58Arg	Gly58Arg	Gly58Arg	Gly58Arg	Gly58Arg			2773-20_S17_L001_001
nei	silent (Arg77)	silent (Arg77)	silent (Arg77)				silent (Arg77)	silent (Arg77)	silent (Arg77)	silent (Arg77)	silent (Arg77)	silent (Arg77)	silent (Arg77)			2773-20_S17_L001_001
recF	Ile245Thr	Ile245Thr	Ile245Thr				Ile245Thr	Ile245Thr	Ile245Thr	Ile245Thr	Ile245Thr	Ile245Thr	Ile245Thr			2773-20_S17_L001_001
ligD	Cys344Arg	Cys344Arg	Cys344Arg				Cys344Arg	Cys344Arg	Cys344Arg	Cys344Arg	Cys344Arg	Cys344Arg	Cys344Arg			2773-20_S17_L001_001
polA	Thr186Pro	Thr186Pro	Thr186Pro				Thr186Pro	Thr186Pro	Thr186Pro	Thr186Pro	Thr186Pro	Thr186Pro	Thr186Pro			2773-20_S17_L001_001
polA	Arg188Gly	Arg188Gly	Arg188Gly				Arg188Gly	Arg188Gly	Arg188Gly	Arg188Gly	Arg188Gly	Arg188Gly	Arg188Gly			2773-20_S17_L001_001
polA	silent (Pro208)	silent (Pro208)	silent (Pro208)				silent (Pro208)	silent (Pro208)	silent (Pro208)	silent (Pro208)	silent (Pro208)	silent (Pro208)	silent (Pro208)			2773-20_S17_L001_001
radA	silent (Gln152)	silent (Gln152)	silent (Gln152)				silent (Gln152)	silent (Gln152)	silent (Gln152)	silent (Gln152)	silent (Gln152)	silent (Gln152)	silent (Gln152)			2773-20_S17_L001_001
gyrA	Glu21Gln	Glu21Gln	Glu21Gln	Glu21Gln												62_S24_L001_001
gyrA	Ser95Thr	Ser95Thr	Ser95Thr	Ser95Thr												62_S24_L001_001
gyrA	Gly668Asp	Gly668Asp	Gly668Asp	Gly668Asp												62_S24_L001_001
uvrC	Val289Ile	Val289Ile	Val289Ile	Val289Ile												62_S24_L001_001
uvrC	Val(s)434Ala	Val(s)434Ala	Val(s)434Ala	Val(s)434Ala												62_S24_L001_001
ligb (ligb)	Pro91Ser	Pro91Ser	Pro91Ser	Pro91Ser												62_S24_L001_001
DnaB	Arg552Gly	Arg552Gly	Arg552Gly	Arg552Gly												62_S24_L001_001
ligC	Val(s)210Val	Val(s)210Val	Val(s)210Val	Val(s)210Val												62_S24_L001_001
ligC	Arg313His	Arg313His	Arg313His	Arg313His												62_S24_L001_001
mutt2 (mutt2)	Gly58Arg	Gly58Arg	Gly58Arg	Gly58Arg												62_S24_L001_001
NucS	Ser144Arg	Ser144Arg	Ser144Arg	Ser144Arg												62_S24_L001_001
rv2090	Phe358Leu(s)	Phe358Leu(s)	Phe358Leu(s)	Phe358Leu(s)												62_S24_L001_001
nei	silent (Arg77)	silent (Arg77)	silent (Arg77)	silent (Arg77)												62_S24_L001_001
radA	silent (Gln152)	silent (Gln152)	silent (Gln152)	silent (Gln152)												62_S24_L001_001
polA	silent (Pro208)	silent (Pro208)	silent (Pro208)	silent (Pro208)												62_S24_L001_001
polA	Arg188Gly	Arg188Gly	Arg188Gly	Arg188Gly												62_S24_L001_001
polA	Thr186Pro	Thr186Pro	Thr186Pro	Thr186Pro												62_S24_L001_001
ligD	Cys344Arg	Cys344Arg	Cys344Arg	Cys344Arg												62_S24_L001_001
recF	Ile245Thr	Ile245Thr	Ile245Thr	Ile245Thr												62_S24_L001_001
gyrA	Glu21Gln	Glu21Gln	Glu21Gln	Glu21Gln												2781_S10_L001_001
gyrA	Ser95Thr	Ser95Thr	Ser95Thr	Ser95Thr												2781_S10_L001_001
DnaB	Arg552Gly	Arg552Gly	Arg552Gly	Arg552Gly												2781_S10_L001_001
gyrA	Gly668Asp	Gly668Asp	Gly668Asp	Gly668Asp												2781_S10_L001_001
ligC	Val(s)210Val	Val(s)210Val	Val(s)210Val	Val(s)210Val												2781_S10_L001_001
ligb (ligb)	Pro91Ser	Pro91Ser	Pro91Ser	Pro91Ser												2781_S10_L001_001
uvrC	Val(s)434Ala	Val(s)434Ala	Val(s)434Ala	Val(s)434Ala												2781_S10_L001_001
uvrC	Val289Ile	Val289Ile	Val289Ile	Val289Ile												2781_S10_L001_001
ligC	Arg313His	Arg313His	Arg313His	Arg313His												2781_S10_L001_001
nei	silent (Arg77)	silent (Arg77)	silent (Arg77)	silent (Arg77)												2781_S10_L001_001
rv2090	Phe358Leu(s)	Phe358Leu(s)	Phe358Leu(s)	Phe358Leu(s)												2781_S10_L001_001
NucS	Ser144Arg	Ser144Arg	Ser144Arg	Ser144Arg												2781_S10_L001_001
mutt2 (mutt2)	Gly58Arg	Gly58Arg	Gly58Arg	Gly58Arg												2781_S10_L001_001
radA	silent (Gln152)	silent (Gln152)	silent (Gln152)	silent (Gln152)												2781_S10_L001_001
polA	silent (Pro208)	silent (Pro208)	silent (Pro208)	silent (Pro208)												2781_S10_L001_001
polA	Arg188Gly	Arg188Gly	Arg188Gly	Arg188Gly												2781_S10_L001_001
recF	Ile245Thr	Ile245Thr	Ile245Thr	Ile245Thr												2781_S10_L001_001
ligD	Cys344Arg	Cys344Arg	Cys344Arg	Cys344Arg												2781_S10_L001_001
polA	Thr186Pro	Thr186Pro	Thr186Pro	Thr186Pro												2781_S10_L001_001
ligC	Arg313His	Arg313His	Arg313His				Arg313His									2748-20_S23_L001_001
ligC	Val(s)210Val	Val(s)210Val	Val(s)210Val				Val(s)210Val									2748-20_S23_L001_001
ligb (ligb)	Pro91Ser	Pro91Ser	Pro91Ser				Pro91Ser									2748-20_S23_L001_001
uvrC	Val(s)434Ala	Val(s)434Ala	Val(s)434Ala				Val(s)434Ala									2748-20_S23_L001_001
uvrC	Val289Ile	Val289Ile	Val289Ile				Val289Ile									2748-20_S23_L001_001
DnaB	Arg552Gly	Arg552Gly	Arg552Gly				Arg552Gly									2748-20_S23_L001_001
gyrA	Gly668Asp	Gly668Asp	Gly668Asp				Gly668Asp									2748-20_S23_L001_001
gyrA	Ser95Thr	Ser95Thr	Ser95Thr				Ser95Thr									2748-20_S23_L001_001
gyrA	Glu21Gln	Glu21Gln	Glu21Gln				Glu21Gln									2748-20_S23_L001_001
NucS	Ser144Arg	Ser144Arg	Ser144Arg				Ser144Arg									2748-20_S23_L001_001
mutt2 (mutt2)	Gly58Arg	Gly58Arg	Gly58Arg				Gly58Arg									2748-20_S23_L001_001
nei	silent (Arg77)	silent (Arg77)	silent (Arg77)				silent (Arg77)									2748-20_S23_L001_001
rv2090	Phe358Leu(s)	Phe358Leu(s)	Phe358Leu(s)				Phe358Leu(s)									2748-20_S23_L001_001
recF	Ile245Thr	Ile245Thr	Ile245Thr				Ile245Thr									2748-20_S23_L001_001
ligD	Cys344Arg	Cys344Arg	Cys344Arg				Cys344Arg									2748-20_S23_L001_001
polA	Thr186Pro	Thr186Pro	Thr186Pro				Thr186Pro									2748-20_S23_L001_001
polA	Arg188Gly	Arg188Gly	Arg188Gly				Arg188Gly									2748-20_S23_L001_001
polA	silent (Pro208)	silent (Pro208)	silent (Pro208)				silent (Pro208)									2748-20_S23_L001_001
radA	silent (Gln152)	silent (Gln152)	silent (Gln152)				silent (Gln152)									2748-20_S23_L001_001
ligC	Arg313His	Arg313His	Arg313His	Arg313His												5346_S3_L001_001
ligC	Val(s)210Val	Val(s)210Val	Val(s)210Val	Val(s)210Val												5346_S3_L001_001
gyrA	Glu21Gln	Glu21Gln	Glu21Gln	Glu21Gln												5346_S3_L001_001
gyrA	Ser95Thr	Ser95Thr	Ser95Thr	Ser95Thr												5346_S3_L001_001
DnaB	Arg552Gly	Arg552Gly	Arg552Gly	Arg552Gly												5346_S3_L001_001
uvrC	Val289Ile	Val289Ile	Val289Ile	Val289Ile												5346_S3_L001_001
uvrC	Val(s)434Ala	Val(s)434Ala	Val(s)434Ala	Val(s)434Ala												5346_S3_L001_001
ligb (ligb)	Pro91Ser	Pro91Ser	Pro91Ser	Pro91Ser												5346_S3_L001_001
gyrA	Gly668Asp	Gly668Asp	Gly668Asp	Gly668Asp												5346_S3_L001_001
mutt2 (mutt2)	Gly58Arg	Gly58Arg	Gly58Arg	Gly58Arg												5346_S3_L001_001
rv2090	Phe358Leu(s)	Phe358Leu(s)	Phe358Leu(s)	Phe358Leu(s)												5346_S3_L001_001
nei	silent (Arg77)	silent (Arg77)	silent (Arg77)	silent (Arg77)												5346_S3_L001_001
NucS	Ser144Arg	Ser144Arg	Ser144Arg	Ser144Arg												5346_S3_L001_001
polA	silent (Pro208)	silent (Pro208)	silent (Pro208)	silent (Pro208)												5346_S3_L001_001
polA	Arg188Gly	Arg188Gly	Arg188Gly	Arg188Gly												5346_S3_L001_001
polA	Thr186Pro	Thr186Pro	Thr186Pro	Thr186Pro												5346_S3_L001_001
ligD	Cys344Arg	Cys344Arg	Cys344Arg	Cys344Arg												5346_S3_L001_001
recF	Ile245Thr	Ile245Thr	Ile245Thr	Ile245Thr												5346_S3_L001_001
radA	silent (Gln152)	silent (Gln152)	silent (Gln152)	silent (Gln152)												5346_S3_L001_001
gyrA	Glu21Gln	Glu21Gln				Glu21Gln									Glu21Gln	6466_S13
gyrA	Ser95Thr	Ser95Thr				Ser95Thr									Ser95Thr	6466_S13
gyrA	Gly668Asp	Gly668Asp				Gly668Asp									Gly668Asp	6466_S13
DnaB	Arg552Gly	Arg552Gly				Arg552Gly									Arg552Gly	6466_S13
uvrC	Val289Ile	Val289Ile				Val289Ile									Val289Ile	6466_S13
uvrC	Val(s)434Ala	Val(s)434Ala				Val(s)434Ala									Val(s)434Ala	6466_S13
ligb (ligb)	Pro91Ser	Pro91Ser				Pro91Ser									Pro91Ser	6466_S13
ligC	Val(s)210Val	Val(s)210Val				Val(s)210Val									Val(s)210Val	6466_S13
ligC	Arg313His	Arg313His				Arg313His									Arg313His	6466_S13
mazg	Pro15Ser	Pro15Ser				Pro15Ser									Pro15Ser	6466_S13
mutt2 (mutt2)	Gly58Arg	Gly58Arg				Gly58Arg									Gly58Arg	6466_S13
NucS	Ser144Arg	Ser144Arg				Ser144Arg									Ser144Arg	6466_S13
rv2090	Phe358Leu(s)	Phe358Leu(s)				Phe358Leu(s)									Phe358Leu(s)	6466_S13
nei	silent (Arg77)	silent (Arg77)				silent (Arg77)									silent (Arg77)	6466_S13
polA	silent (Pro208)	silent (Pro208)				silent (Pro208)									silent (Pro208)	6466_S13
polA	Arg188Gly	Arg188Gly				Arg188Gly									Arg188Gly	6466_S13
polA	Thr186Pro	Thr186Pro				Thr186Pro									Thr186Pro	6466_S13
ligD	Cys344Arg	Cys344Arg				Cys344Arg									Cys344Arg	6466_S13
recF	Ile245Thr	Ile245Thr				Ile245Thr									Ile245Thr	6466_S13
radA	silent (Gln152)	silent (Gln152)				silent (Gln152)									silent (Gln152)	6466_S13
uvrC	Val(s)434Ala	Val(s)434Ala	Val(s)434Ala	Val(s)434Ala												2569_S18_L001_001
uvrC	Val289Ile	Val289Ile	Val289Ile	Val289Ile												2569_S18_L001_001
DnaB	Arg552Gly	Arg552Gly	Arg552Gly	Arg552Gly												2569_S18_L001_001
gyrA	Gly668Asp	Gly668Asp	Gly668Asp	Gly668Asp												2569_S18_L001_001
gyrA	Ser95Thr	Ser95Thr	Ser95Thr	Ser95Thr												2569_S18_L001_001
gyrA	Glu21Gln	Glu21Gln	Glu21Gln	Glu21Gln												2569_S18_L001_001
ligC	Arg313His	Arg313His	Arg313His	Arg313His												2569_S18_L001_001
ligC	Val(s)210Val	Val(s)210Val	Val(s)210Val	Val(s)210Val												2569_S18_L001_001
ligb (ligb)	Pro91Ser	Pro91Ser	Pro91Ser	Pro91Ser												2569_S18_L001_001
nei	silent (Arg77)	silent (Arg77)	silent (Arg77)	silent (Arg77)												2569_S18_L001_001
rv2090	Phe358Leu(s)	Phe358Leu(s)	Phe358Leu(s)	Phe358Leu(s)												2569_S18_L001_001
NucS	Ser144Arg	Ser144Arg	Ser144Arg	Ser144Arg												2569_S18_L001_001
mutt2 (mutt2)	Gly58Arg	Gly58Arg	Gly58Arg	Gly58Arg												2569_S18_L001_001
radA	silent (Gln152)	silent (Gln152)	silent (Gln152)	silent (Gln152)												2569_S18_L001_001
recF	Ile245Thr	Ile245Thr	Ile245Thr	Ile245Thr												2569_S18_L001_001
ligD	Cys344Arg	Cys344Arg	Cys344Arg	Cys344Arg												2569_S18_L001_001
polA	Thr186Pro	Thr186Pro	Thr186Pro	Thr186Pro												2569_S18_L001_001
polA	Arg188Gly	Arg188Gly	Arg188Gly	Arg188Gly												2569_S18_L001_001
polA	silent (Pro208)	silent (Pro208)	silent (Pro208)	silent (Pro208)												2569_S18_L001_001
DnaB	Arg552Gly	Arg552Gly	Arg552Gly									Arg552Gly				6616_S23
uvrC	Val289Ile	Val289Ile	Val289Ile									Val289Ile				6616_S23
uvrC	Val(s)434Ala	Val(s)434Ala	Val(s)434Ala									Val(s)434Ala				6616_S23
gyrA	Gly668Asp	Gly668Asp	Gly668Asp									Gly668Asp				6616_S23
ligC	Val(s)210Val	Val(s)210Val	Val(s)210Val									Val(s)210Val				6616_S23
ligC	Arg313His	Arg313His	Arg313His									Arg313His				6616_S23
ligb (ligb)	Pro91Ser	Pro91Ser	Pro91Ser									Pro91Ser				6616_S23
gyrA	Ser95Thr	Ser95Thr	Ser95Thr									Ser95Thr				6616_S23
gyrA	Glu21Gln	Glu21Gln	Glu21Gln									Glu21Gln				6616_S23
gyrA	Asp94Asn	Asp94Asn	Asp94Asn									Asp94Asn				6616_S23
mutt2 (mutt2)	Gly58Arg	Gly58Arg	Gly58Arg									Gly58Arg				6616_S23
NucS	Ser144Arg	Ser144Arg	Ser144Arg									Ser144Arg				6616_S23
rv2090	Phe358Leu(s)	Phe358Leu(s)	Phe358Leu(s)									Phe358Leu(s)				6616_S23
nei	silent (Arg77)	silent (Arg77)	silent (Arg77)									silent (Arg77)				6616_S23
radA	silent (Gln152)	silent (Gln152)	silent (Gln152)									silent (Gln152)				6616_S23
polA	silent (Pro208)	silent (Pro208)	silent (Pro208)									silent (Pro208)				6616_S23
polA	Arg188Gly	Arg188Gly	Arg188Gly									Arg188Gly				6616_S23
polA	Thr186Pro	Thr186Pro	Thr186Pro									Thr186Pro				6616_S23
ligD	Cys344Arg	Cys344Arg	Cys344Arg									Cys344Arg				6616_S23
recF	Ile245Thr	Ile245Thr	Ile245Thr									Ile245Thr				6616_S23
ligC	Arg313His	Arg313His	Arg313His	Arg313His												2522_S7_L001_001
ligC	Val(s)210Val	Val(s)210Val	Val(s)210Val	Val(s)210Val												2522_S7_L001_001
ligb (ligb)	Pro91Ser	Pro91Ser	Pro91Ser	Pro91Ser												2522_S7_L001_001
uvrC	Val(s)434Ala	Val(s)434Ala	Val(s)434Ala	Val(s)434Ala												2522_S7_L001_001
uvrC	Val289Ile	Val289Ile	Val289Ile	Val289Ile												2522_S7_L001_001
DnaB	Arg552Gly	Arg552Gly	Arg552Gly	Arg552Gly												2522_S7_L001_001
gyrA	Gly668Asp	Gly668Asp	Gly668Asp	Gly668Asp												2522_S7_L001_001
gyrA	Ser95Thr	Ser95Thr	Ser95Thr	Ser95Thr												2522_S7_L001_001
gyrA	Glu21Gln	Glu21Gln	Glu21Gln	Glu21Gln												2522_S7_L001_001
nei	silent (Arg77)	silent (Arg77)	silent (Arg77)	silent (Arg77)												2522_S7_L001_001
rv2090	Phe358Leu(s)	Phe358Leu(s)	Phe358Leu(s)	Phe358Leu(s)												2522_S7_L001_001
NucS	Ser144Arg	Ser144Arg	Ser144Arg	Ser144Arg												2522_S7_L001_001
mutt2 (mutt2)	Gly58Arg	Gly58Arg	Gly58Arg	Gly58Arg												2522_S7_L001_001
recF	Ile245Thr	Ile245Thr	Ile245Thr	Ile245Thr												2522_S7_L001_001
ligD	Cys344Arg	Cys344Arg	Cys344Arg	Cys344Arg												2522_S7_L001_001
polA	Thr186Pro	Thr186Pro	Thr186Pro	Thr186Pro												2522_S7_L001_001
polA	Arg188Gly	Arg188Gly	Arg188Gly	Arg188Gly												2522_S7_L001_001
polA	silent (Pro208)	silent (Pro208)	silent (Pro208)	silent (Pro208)												2522_S7_L001_001
radA	silent (Gln152)	silent (Gln152)	silent (Gln152)	silent (Gln152)												2522_S7_L001_001
ligC	Arg313His	Arg313His	Arg313His	Arg313His												2601_S16_L001_001
ligC	Val(s)210Val	Val(s)210Val	Val(s)210Val	Val(s)210Val												2601_S16_L001_001
ligb (ligb)	Pro91Ser	Pro91Ser	Pro91Ser	Pro91Ser												2601_S16_L001_001
uvrC	Val(s)434Ala	Val(s)434Ala	Val(s)434Ala	Val(s)434Ala												2601_S16_L001_001
DnaB	Arg552Gly	Arg552Gly	Arg552Gly	Arg552Gly												2601_S16_L001_001
gyrA	Gly668Asp	Gly668Asp	Gly668Asp	Gly668Asp												2601_S16_L001_001
gyrA	Ser95Thr	Ser95Thr	Ser95Thr	Ser95Thr												2601_S16_L001_001
gyrA	Glu21Gln	Glu21Gln	Glu21Gln	Glu21Gln												2601_S16_L001_001
uvrC	Val289Ile	Val289Ile	Val289Ile	Val289Ile												2601_S16_L001_001
nei	silent (Arg77)	silent (Arg77)	silent (Arg77)	silent (Arg77)												2601_S16_L001_001
rv2090	Phe358Leu(s)	Phe358Leu(s)	Phe358Leu(s)	Phe358Leu(s)												2601_S16_L001_001
NucS	Ser144Arg	Ser144Arg	Ser144Arg	Ser144Arg												2601_S16_L001_001
mutt2 (mutt2)	Gly58Arg	Gly58Arg	Gly58Arg	Gly58Arg												2601_S16_L001_001
polA	Thr186Pro	Thr186Pro	Thr186Pro	Thr186Pro												2601_S16_L001_001
polA	Arg188Gly	Arg188Gly	Arg188Gly	Arg188Gly												2601_S16_L001_001
polA	silent (Pro208)	silent (Pro208)	silent (Pro208)	silent (Pro208)												2601_S16_L001_001
radA	silent (Gln152)	silent (Gln152)	silent (Gln152)	silent (Gln152)												2601_S16_L001_001
ligD	Cys344Arg	Cys344Arg	Cys344Arg	Cys344Arg												2601_S16_L001_001
recF	Ile245Thr	Ile245Thr	Ile245Thr	Ile245Thr												2601_S16_L001_001
gyrA	Asp94Ala	Asp94Ala	Asp94Ala				Asp94Ala				Asp94Ala					5135_S2
gyrA	Ser95Thr	Ser95Thr	Ser95Thr				Ser95Thr				Ser95Thr					5135_S2
gyrA	Gly668Asp	Gly668Asp	Gly668Asp				Gly668Asp				Gly668Asp					5135_S2
DnaB	Arg552Gly	Arg552Gly	Arg552Gly				Arg552Gly				Arg552Gly					5135_S2
uvrC	Val289Ile	Val289Ile	Val289Ile				Val289Ile				Val289Ile					5135_S2
uvrC	Val(s)434Ala	Val(s)434Ala	Val(s)434Ala				Val(s)434Ala				Val(s)434Ala					5135_S2
ligb (ligb)	Pro91Ser	Pro91Ser	Pro91Ser				Pro91Ser				Pro91Ser					5135_S2
ligC	Val(s)210Val	Val(s)210Val	Val(s)210Val				Val(s)210Val				Val(s)210Val					5135_S2
ligC	Arg313His	Arg313His	Arg313His				Arg313His				Arg313His					5135_S2
gyrA	Glu21Gln	Glu21Gln	Glu21Gln				Glu21Gln				Glu21Gln					5135_S2
NucS	Ser144Arg	Ser144Arg	Ser144Arg				Ser144Arg				Ser144Arg					5135_S2
mutt2 (mutt2)	Gly58Arg	Gly58Arg	Gly58Arg				Gly58Arg				Gly58Arg					5135_S2
nei	silent (Arg77)	silent (Arg77)	silent (Arg77)				silent (Arg77)				silent (Arg77)					5135_S2
rv2090	Phe358Leu(s)	Phe358Leu(s)	Phe358Leu(s)				Phe358Leu(s)				Phe358Leu(s)					5135_S2
ligD	Cys344Arg	Cys344Arg	Cys344Arg				Cys344Arg				Cys344Arg					5135_S2
recF	Ile245Thr	Ile245Thr	Ile245Thr				Ile245Thr				Ile245Thr					5135_S2
polA	Thr186Pro	Thr186Pro	Thr186Pro				Thr186Pro				Thr186Pro					5135_S2
polA	Arg188Gly	Arg188Gly	Arg188Gly				Arg188Gly				Arg188Gly					5135_S2
polA	silent (Pro208)	silent (Pro208)	silent (Pro208)				silent (Pro208)				silent (Pro208)					5135_S2
radA	silent (Gln152)	silent (Gln152)	silent (Gln152)				silent (Gln152)				silent (Gln152)					5135_S2
ligb (ligb)	Pro91Ser	Pro91Ser	Pro91Ser	Pro91Ser												4530_S2_L001_001
uvrC	Val(s)434Ala	Val(s)434Ala	Val(s)434Ala	Val(s)434Ala												4530_S2_L001_001
uvrC	Val289Ile	Val289Ile	Val289Ile	Val289Ile												4530_S2_L001_001
DnaB	Arg552Gly	Arg552Gly	Arg552Gly	Arg552Gly												4530_S2_L001_001
gyrA	Gly668Asp	Gly668Asp	Gly668Asp	Gly668Asp												4530_S2_L001_001
gyrA	Ser95Thr	Ser95Thr	Ser95Thr	Ser95Thr												4530_S2_L001_001
gyrA	Glu21Gln	Glu21Gln	Glu21Gln	Glu21Gln												4530_S2_L001_001
ligC	Val(s)210Val	Val(s)210Val	Val(s)210Val	Val(s)210Val												4530_S2_L001_001
ligC	Arg313His	Arg313His	Arg313His	Arg313His												4530_S2_L001_001
mutt2 (mutt2)	Gly58Arg	Gly58Arg	Gly58Arg	Gly58Arg												4530_S2_L001_001
NucS	Ser144Arg	Ser144Arg	Ser144Arg	Ser144Arg												4530_S2_L001_001
uvrB	silent (Ala524)	silent (Ala524)	silent (Ala524)	silent (Ala524)												4530_S2_L001_001
rv2090	Phe358Leu(s)	Phe358Leu(s)	Phe358Leu(s)	Phe358Leu(s)												4530_S2_L001_001
nei	silent (Arg77)	silent (Arg77)	silent (Arg77)	silent (Arg77)												4530_S2_L001_001
polA	Arg188Gly	Arg188Gly	Arg188Gly	Arg188Gly												4530_S2_L001_001
polA	silent (Pro208)	silent (Pro208)	silent (Pro208)	silent (Pro208)												4530_S2_L001_001
radA	silent (Gln152)	silent (Gln152)	silent (Gln152)	silent (Gln152)												4530_S2_L001_001
polA	Thr186Pro	Thr186Pro	Thr186Pro	Thr186Pro												4530_S2_L001_001
recF	Ile245Thr	Ile245Thr	Ile245Thr	Ile245Thr												4530_S2_L001_001
recF	silent (Gly269)	silent (Gly269)	silent (Gly269)	silent (Gly269)												4530_S2_L001_001
ligD	Cys344Arg	Cys344Arg	Cys344Arg	Cys344Arg												4530_S2_L001_001
ligC	Arg313His	Arg313His	Arg313His				Arg313His	Arg313His	Arg313His	Arg313His	Arg313His	Arg313His	Arg313His			4511-19_S10_L001_001
ligC	Val(s)210Val	Val(s)210Val	Val(s)210Val				Val(s)210Val	Val(s)210Val	Val(s)210Val	Val(s)210Val	Val(s)210Val	Val(s)210Val	Val(s)210Val			4511-19_S10_L001_001
ligb (ligb)	Pro91Ser	Pro91Ser	Pro91Ser				Pro91Ser	Pro91Ser	Pro91Ser	Pro91Ser	Pro91Ser	Pro91Ser	Pro91Ser			4511-19_S10_L001_001
uvrC	Val(s)434Ala	Val(s)434Ala	Val(s)434Ala				Val(s)434Ala	Val(s)434Ala	Val(s)434Ala	Val(s)434Ala	Val(s)434Ala	Val(s)434Ala	Val(s)434Ala			4511-19_S10_L001_001
uvrC	Val289Ile	Val289Ile	Val289Ile				Val289Ile	Val289Ile	Val289Ile	Val289Ile	Val289Ile	Val289Ile	Val289Ile			4511-19_S10_L001_001
DnaB	Arg552Gly	Arg552Gly	Arg552Gly				Arg552Gly	Arg552Gly	Arg552Gly	Arg552Gly	Arg552Gly	Arg552Gly	Arg552Gly			4511-19_S10_L001_001
gyrA	Gly668Asp	Gly668Asp	Gly668Asp				Gly668Asp	Gly668Asp	Gly668Asp	Gly668Asp	Gly668Asp	Gly668Asp	Gly668Asp			4511-19_S10_L001_001
gyrA	Ser95Thr	Ser95Thr	Ser95Thr				Ser95Thr	Ser95Thr	Ser95Thr	Ser95Thr	Ser95Thr	Ser95Thr	Ser95Thr			4511-19_S10_L001_001
gyrA	Glu21Gln	Glu21Gln	Glu21Gln				Glu21Gln	Glu21Gln	Glu21Gln	Glu21Gln	Glu21Gln	Glu21Gln	Glu21Gln			4511-19_S10_L001_001
rv2090	Phe358Leu(s)	Phe358Leu(s)	Phe358Leu(s)				Phe358Leu(s)	Phe358Leu(s)	Phe358Leu(s)	Phe358Leu(s)	Phe358Leu(s)	Phe358Leu(s)	Phe358Leu(s)			4511-19_S10_L001_001
nei	silent (Arg77)	silent (Arg77)	silent (Arg77)				silent (Arg77)	silent (Arg77)	silent (Arg77)	silent (Arg77)	silent (Arg77)	silent (Arg77)	silent (Arg77)			4511-19_S10_L001_001
NucS	Ser144Arg	Ser144Arg	Ser144Arg				Ser144Arg	Ser144Arg	Ser144Arg	Ser144Arg	Ser144Arg	Ser144Arg	Ser144Arg			4511-19_S10_L001_001
mutt2 (mutt2)	Gly58Arg	Gly58Arg	Gly58Arg				Gly58Arg	Gly58Arg	Gly58Arg	Gly58Arg	Gly58Arg	Gly58Arg	Gly58Arg			4511-19_S10_L001_001
recF	Ile245Thr	Ile245Thr	Ile245Thr				Ile245Thr	Ile245Thr	Ile245Thr	Ile245Thr	Ile245Thr	Ile245Thr	Ile245Thr			4511-19_S10_L001_001
ligD	Cys344Arg	Cys344Arg	Cys344Arg				Cys344Arg	Cys344Arg	Cys344Arg	Cys344Arg	Cys344Arg	Cys344Arg	Cys344Arg			4511-19_S10_L001_001
polA	Thr186Pro	Thr186Pro	Thr186Pro				Thr186Pro	Thr186Pro	Thr186Pro	Thr186Pro	Thr186Pro	Thr186Pro	Thr186Pro			4511-19_S10_L001_001
polA	silent (Pro208)	silent (Pro208)	silent (Pro208)				silent (Pro208)	silent (Pro208)	silent (Pro208)	silent (Pro208)	silent (Pro208)	silent (Pro208)	silent (Pro208)			4511-19_S10_L001_001
radA	silent (Gln152)	silent (Gln152)	silent (Gln152)				silent (Gln152)	silent (Gln152)	silent (Gln152)	silent (Gln152)	silent (Gln152)	silent (Gln152)	silent (Gln152)			4511-19_S10_L001_001
polA	Arg188Gly	Arg188Gly	Arg188Gly				Arg188Gly	Arg188Gly	Arg188Gly	Arg188Gly	Arg188Gly	Arg188Gly	Arg188Gly			4511-19_S10_L001_001
gyrA	Glu21Gln	Glu21Gln	Glu21Gln	Glu21Gln												5158_S6_L001_001
gyrA	Ser95Thr	Ser95Thr	Ser95Thr	Ser95Thr												5158_S6_L001_001
gyrA	Gly668Asp	Gly668Asp	Gly668Asp	Gly668Asp												5158_S6_L001_001
DnaB	Arg552Gly	Arg552Gly	Arg552Gly	Arg552Gly												5158_S6_L001_001
pria (pria)	Leu(s)2Ser	Leu(s)2Ser	Leu(s)2Ser	Leu(s)2Ser												5158_S6_L001_001
uvrC	Val289Ile	Val289Ile	Val289Ile	Val289Ile												5158_S6_L001_001
uvrC	Val(s)434Ala	Val(s)434Ala	Val(s)434Ala	Val(s)434Ala												5158_S6_L001_001
ligb (ligb)	Pro91Ser	Pro91Ser	Pro91Ser	Pro91Ser												5158_S6_L001_001
ligC	Val(s)210Val	Val(s)210Val	Val(s)210Val	Val(s)210Val												5158_S6_L001_001
ligC	Arg313His	Arg313His	Arg313His	Arg313His												5158_S6_L001_001
NucS	Ser144Arg	Ser144Arg	Ser144Arg	Ser144Arg												5158_S6_L001_001
mutt2 (mutt2)	Gly58Arg	Gly58Arg	Gly58Arg	Gly58Arg												5158_S6_L001_001
nei	silent (Arg77)	silent (Arg77)	silent (Arg77)	silent (Arg77)												5158_S6_L001_001
rv2090	Phe358Leu(s)	Phe358Leu(s)	Phe358Leu(s)	Phe358Leu(s)												5158_S6_L001_001
radA	silent (Gln152)	silent (Gln152)	silent (Gln152)	silent (Gln152)												5158_S6_L001_001
polA	silent (Pro208)	silent (Pro208)	silent (Pro208)	silent (Pro208)												5158_S6_L001_001
polA	Arg188Gly	Arg188Gly	Arg188Gly	Arg188Gly												5158_S6_L001_001
polA	Thr186Pro	Thr186Pro	Thr186Pro	Thr186Pro												5158_S6_L001_001
ligD	Cys344Arg	Cys344Arg	Cys344Arg	Cys344Arg												5158_S6_L001_001
recF	Ile245Thr	Ile245Thr	Ile245Thr	Ile245Thr												5158_S6_L001_001
gyrA	Glu21Gln	Glu21Gln	Glu21Gln	Glu21Gln												468_S26_L001_001
ligC	Arg313His	Arg313His	Arg313His	Arg313His												468_S26_L001_001
ligb (ligb)	Pro91Ser	Pro91Ser	Pro91Ser	Pro91Ser												468_S26_L001_001
uvrC	Val(s)434Ala	Val(s)434Ala	Val(s)434Ala	Val(s)434Ala												468_S26_L001_001
uvrC	Val289Ile	Val289Ile	Val289Ile	Val289Ile												468_S26_L001_001
DnaB	Arg552Gly	Arg552Gly	Arg552Gly	Arg552Gly												468_S26_L001_001
gyrA	Gly668Asp	Gly668Asp	Gly668Asp	Gly668Asp												468_S26_L001_001
gyrA	Ser95Thr	Ser95Thr	Ser95Thr	Ser95Thr												468_S26_L001_001
ligC	Val(s)210Val	Val(s)210Val	Val(s)210Val	Val(s)210Val												468_S26_L001_001
nei	silent (Arg77)	silent (Arg77)	silent (Arg77)	silent (Arg77)												468_S26_L001_001
rv2090	Phe358Leu(s)	Phe358Leu(s)	Phe358Leu(s)	Phe358Leu(s)												468_S26_L001_001
mutt2 (mutt2)	Gly58Arg	Gly58Arg	Gly58Arg	Gly58Arg												468_S26_L001_001
NucS	Ser144Arg	Ser144Arg	Ser144Arg	Ser144Arg												468_S26_L001_001
recF	Ile245Thr	Ile245Thr	Ile245Thr	Ile245Thr												468_S26_L001_001
ligD	Cys344Arg	Cys344Arg	Cys344Arg	Cys344Arg												468_S26_L001_001
polA	Thr186Pro	Thr186Pro	Thr186Pro	Thr186Pro												468_S26_L001_001
polA	Arg188Gly	Arg188Gly	Arg188Gly	Arg188Gly												468_S26_L001_001
polA	silent (Pro208)	silent (Pro208)	silent (Pro208)	silent (Pro208)												468_S26_L001_001
radA	silent (Gln152)	silent (Gln152)	silent (Gln152)	silent (Gln152)												468_S26_L001_001
gyrA	Glu21Gln	Glu21Gln	Glu21Gln								Glu21Gln					5099_S22
gyrA	Asp94Gly	Asp94Gly	Asp94Gly								Asp94Gly					5099_S22
gyrA	Ser95Thr	Ser95Thr	Ser95Thr								Ser95Thr					5099_S22
gyrA	Gly668Asp	Gly668Asp	Gly668Asp								Gly668Asp					5099_S22
DnaB	Arg552Gly	Arg552Gly	Arg552Gly								Arg552Gly					5099_S22
uvrC	Val289Ile	Val289Ile	Val289Ile								Val289Ile					5099_S22
uvrC	Val(s)434Ala	Val(s)434Ala	Val(s)434Ala								Val(s)434Ala					5099_S22
ligb (ligb)	Pro91Ser	Pro91Ser	Pro91Ser								Pro91Ser					5099_S22
ligC	Val(s)210Val	Val(s)210Val	Val(s)210Val								Val(s)210Val					5099_S22
ligC	Arg313His	Arg313His	Arg313His								Arg313His					5099_S22
nei	silent (Arg77)	silent (Arg77)	silent (Arg77)								silent (Arg77)					5099_S22
mutt2 (mutt2)	Gly58Arg	Gly58Arg	Gly58Arg								Gly58Arg					5099_S22
NucS	Ser144Arg	Ser144Arg	Ser144Arg								Ser144Arg					5099_S22
rv2090	Phe358Leu(s)	Phe358Leu(s)	Phe358Leu(s)								Phe358Leu(s)					5099_S22
recF	Ile245Thr	Ile245Thr	Ile245Thr								Ile245Thr					5099_S22
ligD	Cys344Arg	Cys344Arg	Cys344Arg								Cys344Arg					5099_S22
radA	silent (Gln152)	silent (Gln152)	silent (Gln152)								silent (Gln152)					5099_S22
polA	silent (Pro208)	silent (Pro208)	silent (Pro208)								silent (Pro208)					5099_S22
polA	Arg188Gly	Arg188Gly	Arg188Gly								Arg188Gly					5099_S22
polA	Thr186Pro	Thr186Pro	Thr186Pro								Thr186Pro					5099_S22
uvrC	Val(s)434Ala	Val(s)434Ala	Val(s)434Ala	Val(s)434Ala												4703_S9_L001_001
uvrC	Val289Ile	Val289Ile	Val289Ile	Val289Ile												4703_S9_L001_001
DnaB	Arg552Gly	Arg552Gly	Arg552Gly	Arg552Gly												4703_S9_L001_001
gyrA	Gly668Asp	Gly668Asp	Gly668Asp	Gly668Asp												4703_S9_L001_001
gyrA	Ser95Thr	Ser95Thr	Ser95Thr	Ser95Thr												4703_S9_L001_001
gyrA	Glu21Gln	Glu21Gln	Glu21Gln	Glu21Gln												4703_S9_L001_001
ligb (ligb)	Pro91Ser	Pro91Ser	Pro91Ser	Pro91Ser												4703_S9_L001_001
ligC	Arg313His	Arg313His	Arg313His	Arg313His												4703_S9_L001_001
ligC	Val(s)210Val	Val(s)210Val	Val(s)210Val	Val(s)210Val												4703_S9_L001_001
dnaa (dnaa)	Leu431Phe	Leu431Phe	Leu431Phe	Leu431Phe												4703_S9_L001_001
mutt2 (mutt2)	Gly58Arg	Gly58Arg	Gly58Arg	Gly58Arg												4703_S9_L001_001
NucS	Ser144Arg	Ser144Arg	Ser144Arg	Ser144Arg												4703_S9_L001_001
rv2090	Phe358Leu(s)	Phe358Leu(s)	Phe358Leu(s)	Phe358Leu(s)												4703_S9_L001_001
nei	silent (Arg77)	silent (Arg77)	silent (Arg77)	silent (Arg77)												4703_S9_L001_001
polA	Arg188Gly	Arg188Gly	Arg188Gly	Arg188Gly												4703_S9_L001_001
polA	silent (Pro208)	silent (Pro208)	silent (Pro208)	silent (Pro208)												4703_S9_L001_001
radA	silent (Gln152)	silent (Gln152)	silent (Gln152)	silent (Gln152)												4703_S9_L001_001
polA	Thr186Pro	Thr186Pro	Thr186Pro	Thr186Pro												4703_S9_L001_001
ligD	Cys344Arg	Cys344Arg	Cys344Arg	Cys344Arg												4703_S9_L001_001
recF	Ile245Thr	Ile245Thr	Ile245Thr	Ile245Thr												4703_S9_L001_001
uvrC		Val(s)434Ala	Val(s)434Ala				Val(s)434Ala				Val(s)434Ala					450-20_S14_L001_001
uvrC		Val289Ile	Val289Ile				Val289Ile				Val289Ile					450-20_S14_L001_001
DnaB		Arg552Gly	Arg552Gly				Arg552Gly				Arg552Gly					450-20_S14_L001_001
gyrA		Gly668Asp	Gly668Asp				Gly668Asp				Gly668Asp					450-20_S14_L001_001
gyrA		Ser95Thr	Ser95Thr				Ser95Thr				Ser95Thr					450-20_S14_L001_001
gyrA		Asp94Ala	Asp94Ala				Asp94Ala				Asp94Ala					450-20_S14_L001_001
gyrA		Glu21Gln	Glu21Gln				Glu21Gln				Glu21Gln					450-20_S14_L001_001
ligb (ligb)		Pro91Ser	Pro91Ser				Pro91Ser				Pro91Ser					450-20_S14_L001_001
ligC		Arg313His	Arg313His				Arg313His				Arg313His					450-20_S14_L001_001
ligC		Val(s)210Val	Val(s)210Val				Val(s)210Val				Val(s)210Val					450-20_S14_L001_001
nei		silent (Arg77)	silent (Arg77)				silent (Arg77)				silent (Arg77)					450-20_S14_L001_001
NucS		Ser144Arg	Ser144Arg				Ser144Arg				Ser144Arg					450-20_S14_L001_001
mutt2 (mutt2)		Gly58Arg	Gly58Arg				Gly58Arg				Gly58Arg					450-20_S14_L001_001
rv2090		Phe358Leu(s)	Phe358Leu(s)				Phe358Leu(s)				Phe358Leu(s)					450-20_S14_L001_001
recF		Ile245Thr	Ile245Thr				Ile245Thr				Ile245Thr					450-20_S14_L001_001
ligD		Cys344Arg	Cys344Arg				Cys344Arg				Cys344Arg					450-20_S14_L001_001
polA		Thr186Pro	Thr186Pro				Thr186Pro				Thr186Pro					450-20_S14_L001_001
polA		Arg188Gly	Arg188Gly				Arg188Gly				Arg188Gly					450-20_S14_L001_001
polA		silent (Pro208)	silent (Pro208)				silent (Pro208)				silent (Pro208)					450-20_S14_L001_001
radA		silent (Gln152)	silent (Gln152)				silent (Gln152)				silent (Gln152)					450-20_S14_L001_001
ligb (ligb)	Pro91Ser	Pro91Ser	Pro91Ser	Pro91Ser												5187_S20_L001_001
ligC	Val(s)210Val	Val(s)210Val	Val(s)210Val	Val(s)210Val												5187_S20_L001_001
uvrC	Val(s)434Ala	Val(s)434Ala	Val(s)434Ala	Val(s)434Ala												5187_S20_L001_001
ligC	Arg313His	Arg313His	Arg313His	Arg313His												5187_S20_L001_001
uvrC	Val289Ile	Val289Ile	Val289Ile	Val289Ile												5187_S20_L001_001
gyrA	Ser95Thr	Ser95Thr	Ser95Thr	Ser95Thr												5187_S20_L001_001
gyrA	Gly668Asp	Gly668Asp	Gly668Asp	Gly668Asp												5187_S20_L001_001
DnaB	Arg552Gly	Arg552Gly	Arg552Gly	Arg552Gly												5187_S20_L001_001
gyrA	Glu21Gln	Glu21Gln	Glu21Gln	Glu21Gln												5187_S20_L001_001
uvrB	silent (Tyr90)	silent (Tyr90)	silent (Tyr90)	silent (Tyr90)												5187_S20_L001_001
mutt2 (mutt2)	Gly58Arg	Gly58Arg	Gly58Arg	Gly58Arg												5187_S20_L001_001
uvrB	silent (Ala87)	silent (Ala87)	silent (Ala87)	silent (Ala87)												5187_S20_L001_001
NucS	Ser144Arg	Ser144Arg	Ser144Arg	Ser144Arg												5187_S20_L001_001
rv2090	Phe358Leu(s)	Phe358Leu(s)	Phe358Leu(s)	Phe358Leu(s)												5187_S20_L001_001
uvrB	silent (Tyr94)	silent (Tyr94)	silent (Tyr94)	silent (Tyr94)												5187_S20_L001_001
nei	silent (Arg77)	silent (Arg77)	silent (Arg77)	silent (Arg77)												5187_S20_L001_001
radA	silent (Gln152)	silent (Gln152)	silent (Gln152)	silent (Gln152)												5187_S20_L001_001
polA	silent (Pro208)	silent (Pro208)	silent (Pro208)	silent (Pro208)												5187_S20_L001_001
polA	Arg188Gly	Arg188Gly	Arg188Gly	Arg188Gly												5187_S20_L001_001
polA	Thr186Pro	Thr186Pro	Thr186Pro	Thr186Pro												5187_S20_L001_001
ligD	Cys344Arg	Cys344Arg	Cys344Arg	Cys344Arg												5187_S20_L001_001
recF	Ile245Thr	Ile245Thr	Ile245Thr	Ile245Thr												5187_S20_L001_001
ligC	Arg313His	Arg313His	Arg313His	Arg313His												44_S10_L001_001
ligC	Val(s)210Val	Val(s)210Val	Val(s)210Val	Val(s)210Val												44_S10_L001_001
uvrC	Val(s)434Ala	Val(s)434Ala	Val(s)434Ala	Val(s)434Ala												44_S10_L001_001
uvrC	Val289Ile	Val289Ile	Val289Ile	Val289Ile												44_S10_L001_001
DnaB	Arg552Gly	Arg552Gly	Arg552Gly	Arg552Gly												44_S10_L001_001
gyrA	Gly668Asp	Gly668Asp	Gly668Asp	Gly668Asp												44_S10_L001_001
gyrA	Ser95Thr	Ser95Thr	Ser95Thr	Ser95Thr												44_S10_L001_001
gyrA	Glu21Gln	Glu21Gln	Glu21Gln	Glu21Gln												44_S10_L001_001
ligb (ligb)	Pro91Ser	Pro91Ser	Pro91Ser	Pro91Ser												44_S10_L001_001
nei	silent (Arg77)	silent (Arg77)	silent (Arg77)	silent (Arg77)												44_S10_L001_001
rv2090	Phe358Leu(s)	Phe358Leu(s)	Phe358Leu(s)	Phe358Leu(s)												44_S10_L001_001
mutt2 (mutt2)	Gly58Arg	Gly58Arg	Gly58Arg	Gly58Arg												44_S10_L001_001
NucS	Ser144Arg	Ser144Arg	Ser144Arg	Ser144Arg												44_S10_L001_001
radA	silent (Gln152)	silent (Gln152)	silent (Gln152)	silent (Gln152)												44_S10_L001_001
polA	silent (Pro208)	silent (Pro208)	silent (Pro208)	silent (Pro208)												44_S10_L001_001
polA	Arg188Gly	Arg188Gly	Arg188Gly	Arg188Gly												44_S10_L001_001
polA	Thr186Pro	Thr186Pro	Thr186Pro	Thr186Pro												44_S10_L001_001
recF	Ile245Thr	Ile245Thr	Ile245Thr	Ile245Thr												44_S10_L001_001
ligD	Cys344Arg	Cys344Arg	Cys344Arg	Cys344Arg												44_S10_L001_001
gyrA	Glu21Gln	Glu21Gln	Glu21Gln				Glu21Gln				Glu21Gln			Glu21Gln		5194_S8
gyrA	Ser95Thr	Ser95Thr	Ser95Thr				Ser95Thr				Ser95Thr			Ser95Thr		5194_S8
gyrA	Gly668Asp	Gly668Asp	Gly668Asp				Gly668Asp				Gly668Asp			Gly668Asp		5194_S8
DnaB	Arg552Gly	Arg552Gly	Arg552Gly				Arg552Gly				Arg552Gly			Arg552Gly		5194_S8
uvrC	Val289Ile	Val289Ile	Val289Ile				Val289Ile				Val289Ile			Val289Ile		5194_S8
uvrC	Val(s)434Ala	Val(s)434Ala	Val(s)434Ala				Val(s)434Ala				Val(s)434Ala			Val(s)434Ala		5194_S8
ligb (ligb)	Pro91Ser	Pro91Ser	Pro91Ser				Pro91Ser				Pro91Ser			Pro91Ser		5194_S8
ligC	Val(s)210Val	Val(s)210Val	Val(s)210Val				Val(s)210Val				Val(s)210Val			Val(s)210Val		5194_S8
ligC	Arg313His	Arg313His	Arg313His				Arg313His				Arg313His			Arg313His		5194_S8
mutt2 (mutt2)	Gly58Arg	Gly58Arg	Gly58Arg				Gly58Arg				Gly58Arg			Gly58Arg		5194_S8
NucS	Ser144Arg	Ser144Arg	Ser144Arg				Ser144Arg				Ser144Arg			Ser144Arg		5194_S8
rv2090	Phe358Leu(s)	Phe358Leu(s)	Phe358Leu(s)				Phe358Leu(s)				Phe358Leu(s)			Phe358Leu(s)		5194_S8
nei	silent (Arg77)	silent (Arg77)	silent (Arg77)				silent (Arg77)				silent (Arg77)			silent (Arg77)		5194_S8
recF	Ile245Thr	Ile245Thr	Ile245Thr				Ile245Thr				Ile245Thr			Ile245Thr		5194_S8
polA	silent (Pro208)	silent (Pro208)	silent (Pro208)				silent (Pro208)				silent (Pro208)			silent (Pro208)		5194_S8
polA	Arg188Gly	Arg188Gly	Arg188Gly				Arg188Gly				Arg188Gly			Arg188Gly		5194_S8
polA	Thr186Pro	Thr186Pro	Thr186Pro				Thr186Pro				Thr186Pro			Thr186Pro		5194_S8
ligD	Cys344Arg	Cys344Arg	Cys344Arg				Cys344Arg				Cys344Arg			Cys344Arg		5194_S8
radA	silent (Gln152)	silent (Gln152)	silent (Gln152)				silent (Gln152)				silent (Gln152)			silent (Gln152)		5194_S8
ligC																5062_S1_L001_001
ligC																5062_S1_L001_001
ligb (ligb)																5062_S1_L001_001
gyrA																5062_S1_L001_001
gyrA																5062_S1_L001_001
gyrA																5062_S1_L001_001
gyrA																5062_S1_L001_001
DnaB																5062_S1_L001_001
uvrC																5062_S1_L001_001
uvrC																5062_S1_L001_001
gyrA																5062_S1_L001_001
mutt2 (mutt2)																5062_S1_L001_001
NucS																5062_S1_L001_001
nei																5062_S1_L001_001
rv2090																5062_S1_L001_001
radA																5062_S1_L001_001
polA																5062_S1_L001_001
polA																5062_S1_L001_001
polA																5062_S1_L001_001
ligD																5062_S1_L001_001
recF																5062_S1_L001_001
ligC	Arg313His	Arg313His	Arg313His	Arg313His												4504_S15_L001_001
ligC	Val(s)210Val	Val(s)210Val	Val(s)210Val	Val(s)210Val												4504_S15_L001_001
ligC	Asp118Ala	Asp118Ala	Asp118Ala	Asp118Ala												4504_S15_L001_001
ligb (ligb)	Pro91Ser	Pro91Ser	Pro91Ser	Pro91Ser												4504_S15_L001_001
uvrC	Val(s)434Ala	Val(s)434Ala	Val(s)434Ala	Val(s)434Ala												4504_S15_L001_001
uvrC	Val289Ile	Val289Ile	Val289Ile	Val289Ile												4504_S15_L001_001
DnaB	Arg552Gly	Arg552Gly	Arg552Gly	Arg552Gly												4504_S15_L001_001
gyrA	Gly668Asp	Gly668Asp	Gly668Asp	Gly668Asp												4504_S15_L001_001
gyrA	Ser95Thr	Ser95Thr	Ser95Thr	Ser95Thr												4504_S15_L001_001
gyrA	Glu21Gln	Glu21Gln	Glu21Gln	Glu21Gln												4504_S15_L001_001
nei	silent (Arg77)	silent (Arg77)	silent (Arg77)	silent (Arg77)												4504_S15_L001_001
rv2090	Phe358Leu(s)	Phe358Leu(s)	Phe358Leu(s)	Phe358Leu(s)												4504_S15_L001_001
mutt2 (mutt2)	Gly58Arg	Gly58Arg	Gly58Arg	Gly58Arg												4504_S15_L001_001
NucS	Ser144Arg	Ser144Arg	Ser144Arg	Ser144Arg												4504_S15_L001_001
recF	Ile245Thr	Ile245Thr	Ile245Thr	Ile245Thr												4504_S15_L001_001
ligD	Cys344Arg	Cys344Arg	Cys344Arg	Cys344Arg												4504_S15_L001_001
polA	Thr186Pro	Thr186Pro	Thr186Pro	Thr186Pro												4504_S15_L001_001
polA	Arg188Gly	Arg188Gly	Arg188Gly	Arg188Gly												4504_S15_L001_001
radA	silent (Gln152)	silent (Gln152)	silent (Gln152)	silent (Gln152)												4504_S15_L001_001
polA	silent (Pro208)	silent (Pro208)	silent (Pro208)	silent (Pro208)												4504_S15_L001_001
gyrA	Ser95Thr	Ser95Thr	Ser95Thr	Ser95Thr												4859_S16_L001_001
gyrA	Glu21Gln	Glu21Gln	Glu21Gln	Glu21Gln												4859_S16_L001_001
gyrA	Gly668Asp	Gly668Asp	Gly668Asp	Gly668Asp												4859_S16_L001_001
DnaB	Arg552Gly	Arg552Gly	Arg552Gly	Arg552Gly												4859_S16_L001_001
uvrC	Val289Ile	Val289Ile	Val289Ile	Val289Ile												4859_S16_L001_001
ligC	Arg313His	Arg313His	Arg313His	Arg313His												4859_S16_L001_001
ligC	Val(s)210Val	Val(s)210Val	Val(s)210Val	Val(s)210Val												4859_S16_L001_001
ligb (ligb)	Pro91Ser	Pro91Ser	Pro91Ser	Pro91Ser												4859_S16_L001_001
uvrC	Val(s)434Ala	Val(s)434Ala	Val(s)434Ala	Val(s)434Ala												4859_S16_L001_001
mutt2 (mutt2)	Gly58Arg	Gly58Arg	Gly58Arg	Gly58Arg												4859_S16_L001_001
NucS	Ser144Arg	Ser144Arg	Ser144Arg	Ser144Arg												4859_S16_L001_001
rv2090	Phe358Leu(s)	Phe358Leu(s)	Phe358Leu(s)	Phe358Leu(s)												4859_S16_L001_001
nei	silent (Arg77)	silent (Arg77)	silent (Arg77)	silent (Arg77)												4859_S16_L001_001
polA	Thr186Pro	Thr186Pro	Thr186Pro	Thr186Pro												4859_S16_L001_001
polA	Arg188Gly	Arg188Gly	Arg188Gly	Arg188Gly												4859_S16_L001_001
polA	silent (Pro208)	silent (Pro208)	silent (Pro208)	silent (Pro208)												4859_S16_L001_001
radA	silent (Gln152)	silent (Gln152)	silent (Gln152)	silent (Gln152)												4859_S16_L001_001
ligD	Cys344Arg	Cys344Arg	Cys344Arg	Cys344Arg												4859_S16_L001_001
recF	Ile245Thr	Ile245Thr	Ile245Thr	Ile245Thr												4859_S16_L001_001
uvrC	Val(s)434Ala	Val(s)434Ala	Val(s)434Ala	Val(s)434Ala												5001_S3_L001_001
ligb (ligb)	Pro91Ser	Pro91Ser	Pro91Ser	Pro91Ser												5001_S3_L001_001
ligC	Val(s)210Val	Val(s)210Val	Val(s)210Val	Val(s)210Val												5001_S3_L001_001
ligC	Arg313His	Arg313His	Arg313His	Arg313His												5001_S3_L001_001
uvrC	Val289Ile	Val289Ile	Val289Ile	Val289Ile												5001_S3_L001_001
gyrA	Glu21Gln	Glu21Gln	Glu21Gln	Glu21Gln												5001_S3_L001_001
gyrA	Ser95Thr	Ser95Thr	Ser95Thr	Ser95Thr												5001_S3_L001_001
gyrA	Gly668Asp	Gly668Asp	Gly668Asp	Gly668Asp												5001_S3_L001_001
DnaB	Arg552Gly	Arg552Gly	Arg552Gly	Arg552Gly												5001_S3_L001_001
dnaa (dnaa)	His493Arg	His493Arg	His493Arg	His493Arg												5001_S3_L001_001
rv2090	Phe358Leu(s)	Phe358Leu(s)	Phe358Leu(s)	Phe358Leu(s)												5001_S3_L001_001
nei	silent (Arg77)	silent (Arg77)	silent (Arg77)	silent (Arg77)												5001_S3_L001_001
uvrB	silent (Ala87)	silent (Ala87)	silent (Ala87)	silent (Ala87)												5001_S3_L001_001
uvrB	silent (Leu507)	silent (Leu507)	silent (Leu507)	silent (Leu507)												5001_S3_L001_001
mutt2 (mutt2)	Gly58Arg	Gly58Arg	Gly58Arg	Gly58Arg												5001_S3_L001_001
uvrB	Val(s)500Ala	Val(s)500Ala	Val(s)500Ala	Val(s)500Ala												5001_S3_L001_001
NucS	Ser144Arg	Ser144Arg	Ser144Arg	Ser144Arg												5001_S3_L001_001
uvrB	silent (Arg415)	silent (Arg415)	silent (Arg415)	silent (Arg415)												5001_S3_L001_001
uvrB	Glu408Val(s)	Glu408Val(s)	Glu408Val(s)	Glu408Val(s)												5001_S3_L001_001
uvrB	silent (Tyr90)	silent (Tyr90)	silent (Tyr90)	silent (Tyr90)												5001_S3_L001_001
uvrB	silent (Lys526)	silent (Lys526)	silent (Lys526)	silent (Lys526)												5001_S3_L001_001
uvrB	Val(s)519Val	Val(s)519Val	Val(s)519Val	Val(s)519Val												5001_S3_L001_001
uvrB	silent (Gly528)	silent (Gly528)	silent (Gly528)	silent (Gly528)												5001_S3_L001_001
recF	Ile245Thr	Ile245Thr	Ile245Thr	Ile245Thr												5001_S3_L001_001
ligD	Cys344Arg	Cys344Arg	Cys344Arg	Cys344Arg												5001_S3_L001_001
polA	Thr186Pro	Thr186Pro	Thr186Pro	Thr186Pro												5001_S3_L001_001
radA	silent (Gln152)	silent (Gln152)	silent (Gln152)	silent (Gln152)												5001_S3_L001_001
polA	silent (Pro208)	silent (Pro208)	silent (Pro208)	silent (Pro208)												5001_S3_L001_001
polA	Arg188Gly	Arg188Gly	Arg188Gly	Arg188Gly												5001_S3_L001_001
ligC	Arg313His	Arg313His	Arg313His				Arg313His	Arg313His	Arg313His	Arg313His	Arg313His					4800a_S24_L001_001
ligC	Val(s)210Val	Val(s)210Val	Val(s)210Val				Val(s)210Val	Val(s)210Val	Val(s)210Val	Val(s)210Val	Val(s)210Val					4800a_S24_L001_001
ligb (ligb)	Pro91Ser	Pro91Ser	Pro91Ser				Pro91Ser	Pro91Ser	Pro91Ser	Pro91Ser	Pro91Ser					4800a_S24_L001_001
uvrC	Val(s)434Ala	Val(s)434Ala	Val(s)434Ala				Val(s)434Ala	Val(s)434Ala	Val(s)434Ala	Val(s)434Ala	Val(s)434Ala					4800a_S24_L001_001
uvrC	Val289Ile	Val289Ile	Val289Ile				Val289Ile	Val289Ile	Val289Ile	Val289Ile	Val289Ile					4800a_S24_L001_001
DnaB	Arg552Gly	Arg552Gly	Arg552Gly				Arg552Gly	Arg552Gly	Arg552Gly	Arg552Gly	Arg552Gly					4800a_S24_L001_001
gyrA	Gly668Asp	Gly668Asp	Gly668Asp				Gly668Asp	Gly668Asp	Gly668Asp	Gly668Asp	Gly668Asp					4800a_S24_L001_001
gyrA	Ser95Thr	Ser95Thr	Ser95Thr				Ser95Thr	Ser95Thr	Ser95Thr	Ser95Thr	Ser95Thr					4800a_S24_L001_001
gyrA	Ser91Pro	Ser91Pro	Ser91Pro				Ser91Pro	Ser91Pro	Ser91Pro	Ser91Pro	Ser91Pro					4800a_S24_L001_001
gyrA	Glu21Gln	Glu21Gln	Glu21Gln				Glu21Gln	Glu21Gln	Glu21Gln	Glu21Gln	Glu21Gln					4800a_S24_L001_001
rv2090	Phe358Leu(s)	Phe358Leu(s)	Phe358Leu(s)				Phe358Leu(s)	Phe358Leu(s)	Phe358Leu(s)	Phe358Leu(s)	Phe358Leu(s)					4800a_S24_L001_001
nei	silent (Arg77)	silent (Arg77)	silent (Arg77)				silent (Arg77)	silent (Arg77)	silent (Arg77)	silent (Arg77)	silent (Arg77)					4800a_S24_L001_001
NucS	Ser144Arg	Ser144Arg	Ser144Arg				Ser144Arg	Ser144Arg	Ser144Arg	Ser144Arg	Ser144Arg					4800a_S24_L001_001
mutt2 (mutt2)	Gly58Arg	Gly58Arg	Gly58Arg				Gly58Arg	Gly58Arg	Gly58Arg	Gly58Arg	Gly58Arg					4800a_S24_L001_001
ligD	Cys344Arg	Cys344Arg	Cys344Arg				Cys344Arg	Cys344Arg	Cys344Arg	Cys344Arg	Cys344Arg					4800a_S24_L001_001
polA	Thr186Pro	Thr186Pro	Thr186Pro				Thr186Pro	Thr186Pro	Thr186Pro	Thr186Pro	Thr186Pro					4800a_S24_L001_001
polA	Arg188Gly	Arg188Gly	Arg188Gly				Arg188Gly	Arg188Gly	Arg188Gly	Arg188Gly	Arg188Gly					4800a_S24_L001_001
polA	silent (Pro208)	silent (Pro208)	silent (Pro208)				silent (Pro208)	silent (Pro208)	silent (Pro208)	silent (Pro208)	silent (Pro208)					4800a_S24_L001_001
radA	silent (Gln152)	silent (Gln152)	silent (Gln152)				silent (Gln152)	silent (Gln152)	silent (Gln152)	silent (Gln152)	silent (Gln152)					4800a_S24_L001_001
recF	Ile245Thr	Ile245Thr	Ile245Thr				Ile245Thr	Ile245Thr	Ile245Thr	Ile245Thr	Ile245Thr					4800a_S24_L001_001
ligC	Arg313His	Arg313His	Arg313His	Arg313His												47_S19_L001_001
ligC	Val(s)210Val	Val(s)210Val	Val(s)210Val	Val(s)210Val												47_S19_L001_001
ligb (ligb)	Pro91Ser	Pro91Ser	Pro91Ser	Pro91Ser												47_S19_L001_001
uvrC	Val(s)434Ala	Val(s)434Ala	Val(s)434Ala	Val(s)434Ala												47_S19_L001_001
uvrC	Val289Ile	Val289Ile	Val289Ile	Val289Ile												47_S19_L001_001
DnaB	Arg552Gly	Arg552Gly	Arg552Gly	Arg552Gly												47_S19_L001_001
gyrA	Ser95Thr	Ser95Thr	Ser95Thr	Ser95Thr												47_S19_L001_001
gyrA	Gly668Asp	Gly668Asp	Gly668Asp	Gly668Asp												47_S19_L001_001
gyrA	Glu21Gln	Glu21Gln	Glu21Gln	Glu21Gln												47_S19_L001_001
mutt2 (mutt2)	Gly58Arg	Gly58Arg	Gly58Arg	Gly58Arg												47_S19_L001_001
NucS	Ser144Arg	Ser144Arg	Ser144Arg	Ser144Arg												47_S19_L001_001
rv2090	Phe358Leu(s)	Phe358Leu(s)	Phe358Leu(s)	Phe358Leu(s)												47_S19_L001_001
nei	silent (Arg77)	silent (Arg77)	silent (Arg77)	silent (Arg77)												47_S19_L001_001
recF	Ile245Thr	Ile245Thr	Ile245Thr	Ile245Thr												47_S19_L001_001
ligD	Cys344Arg	Cys344Arg	Cys344Arg	Cys344Arg												47_S19_L001_001
polA	Thr186Pro	Thr186Pro	Thr186Pro	Thr186Pro												47_S19_L001_001
polA	Arg188Gly	Arg188Gly	Arg188Gly	Arg188Gly												47_S19_L001_001
polA	silent (Pro208)	silent (Pro208)	silent (Pro208)	silent (Pro208)												47_S19_L001_001
radA	silent (Gln152)	silent (Gln152)	silent (Gln152)	silent (Gln152)												47_S19_L001_001
gyrA			Glu21Gln													5023_S25
gyrA			Ser95Thr													5023_S25
gyrA			Gly668Asp													5023_S25
DnaB			Arg552Gly													5023_S25
uvrC			Val289Ile													5023_S25
uvrC			Val(s)434Ala													5023_S25
ligb (ligb)			Pro91Ser													5023_S25
ligC			Val(s)210Val													5023_S25
ligC			Arg313His													5023_S25
mutt2 (mutt2)			Gly58Arg													5023_S25
rv2090			Phe358Leu(s)													5023_S25
nei			silent (Arg77)													5023_S25
NucS			Ser144Arg													5023_S25
radA			silent (Gln152)													5023_S25
polA			silent (Pro208)													5023_S25
polA			Arg188Gly													5023_S25
polA			Thr186Pro													5023_S25
ligD			Cys344Arg													5023_S25
recF			Ile245Thr													5023_S25
ligC	Arg313His	Arg313His	Arg313His	Arg313His												4888_S19_L001_001
ligC	Val(s)210Val	Val(s)210Val	Val(s)210Val	Val(s)210Val												4888_S19_L001_001
ligb (ligb)	Pro91Ser	Pro91Ser	Pro91Ser	Pro91Ser												4888_S19_L001_001
uvrC	Val(s)434Ala	Val(s)434Ala	Val(s)434Ala	Val(s)434Ala												4888_S19_L001_001
uvrC	Val289Ile	Val289Ile	Val289Ile	Val289Ile												4888_S19_L001_001
DnaB	Arg552Gly	Arg552Gly	Arg552Gly	Arg552Gly												4888_S19_L001_001
gyrA	Gly668Asp	Gly668Asp	Gly668Asp	Gly668Asp												4888_S19_L001_001
gyrA	Glu21Gln	Glu21Gln	Glu21Gln	Glu21Gln												4888_S19_L001_001
gyrA	Ser95Thr	Ser95Thr	Ser95Thr	Ser95Thr												4888_S19_L001_001
mutt2 (mutt2)	Gly58Arg	Gly58Arg	Gly58Arg	Gly58Arg												4888_S19_L001_001
NucS	Ser144Arg	Ser144Arg	Ser144Arg	Ser144Arg												4888_S19_L001_001
rv2090	Phe358Leu(s)	Phe358Leu(s)	Phe358Leu(s)	Phe358Leu(s)												4888_S19_L001_001
nei	silent (Arg77)	silent (Arg77)	silent (Arg77)	silent (Arg77)												4888_S19_L001_001
radA	silent (Gln152)	silent (Gln152)	silent (Gln152)	silent (Gln152)												4888_S19_L001_001
recF	Ile245Thr	Ile245Thr	Ile245Thr	Ile245Thr												4888_S19_L001_001
ligD	Cys344Arg	Cys344Arg	Cys344Arg	Cys344Arg												4888_S19_L001_001
polA	Thr186Pro	Thr186Pro	Thr186Pro	Thr186Pro												4888_S19_L001_001
polA	Arg188Gly	Arg188Gly	Arg188Gly	Arg188Gly												4888_S19_L001_001
polA	silent (Pro208)	silent (Pro208)	silent (Pro208)	silent (Pro208)												4888_S19_L001_001
DnaB	Arg552Gly	Arg552Gly	Arg552Gly	Arg552Gly												4785_S13_L001_001
gyrA	Gly668Asp	Gly668Asp	Gly668Asp	Gly668Asp												4785_S13_L001_001
gyrA	Ser95Thr	Ser95Thr	Ser95Thr	Ser95Thr												4785_S13_L001_001
gyrA	Glu21Gln	Glu21Gln	Glu21Gln	Glu21Gln												4785_S13_L001_001
uvrC	Val(s)434Ala	Val(s)434Ala	Val(s)434Ala	Val(s)434Ala												4785_S13_L001_001
uvrC	Val289Ile	Val289Ile	Val289Ile	Val289Ile												4785_S13_L001_001
ligC	Arg313His	Arg313His	Arg313His	Arg313His												4785_S13_L001_001
ligC	Val(s)210Val	Val(s)210Val	Val(s)210Val	Val(s)210Val												4785_S13_L001_001
ligb (ligb)	Pro91Ser	Pro91Ser	Pro91Ser	Pro91Ser												4785_S13_L001_001
dnaa (dnaa)	Ala395Val	Ala395Val	Ala395Val	Ala395Val												4785_S13_L001_001
mutt2 (mutt2)	Gly58Arg	Gly58Arg	Gly58Arg	Gly58Arg												4785_S13_L001_001
NucS	Ser144Arg	Ser144Arg	Ser144Arg	Ser144Arg												4785_S13_L001_001
rv2090	Phe358Leu(s)	Phe358Leu(s)	Phe358Leu(s)	Phe358Leu(s)												4785_S13_L001_001
nei	silent (Arg77)	silent (Arg77)	silent (Arg77)	silent (Arg77)												4785_S13_L001_001
polA	Arg188Gly	Arg188Gly	Arg188Gly	Arg188Gly												4785_S13_L001_001
polA	silent (Pro208)	silent (Pro208)	silent (Pro208)	silent (Pro208)												4785_S13_L001_001
radA	silent (Gln152)	silent (Gln152)	silent (Gln152)	silent (Gln152)												4785_S13_L001_001
polA	Thr186Pro	Thr186Pro	Thr186Pro	Thr186Pro												4785_S13_L001_001
ligD	Cys344Arg	Cys344Arg	Cys344Arg	Cys344Arg												4785_S13_L001_001
recF	Ile245Thr	Ile245Thr	Ile245Thr	Ile245Thr												4785_S13_L001_001
ligC	Arg313His	Arg313His	Arg313His	Arg313His												5041_S17_L001_001
ligC	Val(s)210Val	Val(s)210Val	Val(s)210Val	Val(s)210Val												5041_S17_L001_001
ligb (ligb)	Pro91Ser	Pro91Ser	Pro91Ser	Pro91Ser												5041_S17_L001_001
gyrA	Glu21Gln	Glu21Gln	Glu21Gln	Glu21Gln												5041_S17_L001_001
gyrA	Gly668Asp	Gly668Asp	Gly668Asp	Gly668Asp												5041_S17_L001_001
DnaB	Arg552Gly	Arg552Gly	Arg552Gly	Arg552Gly												5041_S17_L001_001
uvrC	Val289Ile	Val289Ile	Val289Ile	Val289Ile												5041_S17_L001_001
uvrC	Val(s)434Ala	Val(s)434Ala	Val(s)434Ala	Val(s)434Ala												5041_S17_L001_001
gyrA	Ser95Thr	Ser95Thr	Ser95Thr	Ser95Thr												5041_S17_L001_001
nei	silent (Arg77)	silent (Arg77)	silent (Arg77)	silent (Arg77)												5041_S17_L001_001
rv2090	Phe358Leu(s)	Phe358Leu(s)	Phe358Leu(s)	Phe358Leu(s)												5041_S17_L001_001
mutt2 (mutt2)	Gly58Arg	Gly58Arg	Gly58Arg	Gly58Arg												5041_S17_L001_001
NucS	Ser144Arg	Ser144Arg	Ser144Arg	Ser144Arg												5041_S17_L001_001
polA	silent (Pro208)	silent (Pro208)	silent (Pro208)	silent (Pro208)												5041_S17_L001_001
polA	Arg188Gly	Arg188Gly	Arg188Gly	Arg188Gly												5041_S17_L001_001
polA	Thr186Pro	Thr186Pro	Thr186Pro	Thr186Pro												5041_S17_L001_001
ligD	Cys344Arg	Cys344Arg	Cys344Arg	Cys344Arg												5041_S17_L001_001
recF	Ile245Thr	Ile245Thr	Ile245Thr	Ile245Thr												5041_S17_L001_001
radA	silent (Gln152)	silent (Gln152)	silent (Gln152)	silent (Gln152)												5041_S17_L001_001
ligC	Arg313His	Arg313His	Arg313His	Arg313His												4712-1_S2_L001_001
ligC	Val(s)210Val	Val(s)210Val	Val(s)210Val	Val(s)210Val												4712-1_S2_L001_001
ligb (ligb)	Pro91Ser	Pro91Ser	Pro91Ser	Pro91Ser												4712-1_S2_L001_001
uvrC	Val(s)434Ala	Val(s)434Ala	Val(s)434Ala	Val(s)434Ala												4712-1_S2_L001_001
uvrC	Val289Ile	Val289Ile	Val289Ile	Val289Ile												4712-1_S2_L001_001
DnaB	Arg552Gly	Arg552Gly	Arg552Gly	Arg552Gly												4712-1_S2_L001_001
gyrA	Gly668Asp	Gly668Asp	Gly668Asp	Gly668Asp												4712-1_S2_L001_001
gyrA	Ser95Thr	Ser95Thr	Ser95Thr	Ser95Thr												4712-1_S2_L001_001
gyrA	Glu21Gln	Glu21Gln	Glu21Gln	Glu21Gln												4712-1_S2_L001_001
mutt2 (mutt2)	Gly58Arg	Gly58Arg	Gly58Arg	Gly58Arg												4712-1_S2_L001_001
NucS	Ser144Arg	Ser144Arg	Ser144Arg	Ser144Arg												4712-1_S2_L001_001
rv2090	Phe358Leu(s)	Phe358Leu(s)	Phe358Leu(s)	Phe358Leu(s)												4712-1_S2_L001_001
nei	silent (Arg77)	silent (Arg77)	silent (Arg77)	silent (Arg77)												4712-1_S2_L001_001
ligD	Cys344Arg	Cys344Arg	Cys344Arg	Cys344Arg												4712-1_S2_L001_001
polA	Thr186Pro	Thr186Pro	Thr186Pro	Thr186Pro												4712-1_S2_L001_001
polA	Arg188Gly	Arg188Gly	Arg188Gly	Arg188Gly												4712-1_S2_L001_001
polA	silent (Pro208)	silent (Pro208)	silent (Pro208)	silent (Pro208)												4712-1_S2_L001_001
radA	silent (Gln152)	silent (Gln152)	silent (Gln152)	silent (Gln152)												4712-1_S2_L001_001
recF	Ile245Thr	Ile245Thr	Ile245Thr	Ile245Thr												4712-1_S2_L001_001
ligC	Arg313His	Arg313His	Arg313His	Arg313His												4786_S18_L001_001
ligC	Val(s)210Val	Val(s)210Val	Val(s)210Val	Val(s)210Val												4786_S18_L001_001
ligb (ligb)	Pro91Ser	Pro91Ser	Pro91Ser	Pro91Ser												4786_S18_L001_001
uvrC	Val(s)434Ala	Val(s)434Ala	Val(s)434Ala	Val(s)434Ala												4786_S18_L001_001
uvrC	Val289Ile	Val289Ile	Val289Ile	Val289Ile												4786_S18_L001_001
DnaB	Arg552Gly	Arg552Gly	Arg552Gly	Arg552Gly												4786_S18_L001_001
gyrA	Gly668Asp	Gly668Asp	Gly668Asp	Gly668Asp												4786_S18_L001_001
gyrA	Ser95Thr	Ser95Thr	Ser95Thr	Ser95Thr												4786_S18_L001_001
gyrA	Glu21Gln	Glu21Gln	Glu21Gln	Glu21Gln												4786_S18_L001_001
mutt2 (mutt2)	Gly58Arg	Gly58Arg	Gly58Arg	Gly58Arg												4786_S18_L001_001
NucS	Ser144Arg	Ser144Arg	Ser144Arg	Ser144Arg												4786_S18_L001_001
rv2090	Phe358Leu(s)	Phe358Leu(s)	Phe358Leu(s)	Phe358Leu(s)												4786_S18_L001_001
nei	silent (Arg77)	silent (Arg77)	silent (Arg77)	silent (Arg77)												4786_S18_L001_001
recF	Ile245Thr	Ile245Thr	Ile245Thr	Ile245Thr												4786_S18_L001_001
ligD	Cys344Arg	Cys344Arg	Cys344Arg	Cys344Arg												4786_S18_L001_001
polA	Thr186Pro	Thr186Pro	Thr186Pro	Thr186Pro												4786_S18_L001_001
polA	Arg188Gly	Arg188Gly	Arg188Gly	Arg188Gly												4786_S18_L001_001
polA	silent (Pro208)	silent (Pro208)	silent (Pro208)	silent (Pro208)												4786_S18_L001_001
radA	silent (Gln152)	silent (Gln152)	silent (Gln152)	silent (Gln152)												4786_S18_L001_001
ligC		Arg313His	Arg313His				Arg313His				Arg313His					4490-20_S24_L001_001
ligb (ligb)		Pro91Ser	Pro91Ser				Pro91Ser				Pro91Ser					4490-20_S24_L001_001
uvrC		Val(s)434Ala	Val(s)434Ala				Val(s)434Ala				Val(s)434Ala					4490-20_S24_L001_001
uvrC		Val289Ile	Val289Ile				Val289Ile				Val289Ile					4490-20_S24_L001_001
DnaB		Arg552Gly	Arg552Gly				Arg552Gly				Arg552Gly					4490-20_S24_L001_001
gyrA		Gly668Asp	Gly668Asp				Gly668Asp				Gly668Asp					4490-20_S24_L001_001
gyrA		Ser95Thr	Ser95Thr				Ser95Thr				Ser95Thr					4490-20_S24_L001_001
gyrA		Glu21Gln	Glu21Gln				Glu21Gln				Glu21Gln					4490-20_S24_L001_001
gyrA		Asp94Asn	Asp94Asn				Asp94Asn				Asp94Asn					4490-20_S24_L001_001
ligC		Val(s)210Val	Val(s)210Val				Val(s)210Val				Val(s)210Val					4490-20_S24_L001_001
rv2090		Phe358Leu(s)	Phe358Leu(s)				Phe358Leu(s)				Phe358Leu(s)					4490-20_S24_L001_001
nei		silent (Arg77)	silent (Arg77)				silent (Arg77)				silent (Arg77)					4490-20_S24_L001_001
NucS		Ser144Arg	Ser144Arg				Ser144Arg				Ser144Arg					4490-20_S24_L001_001
mutt2 (mutt2)		Gly58Arg	Gly58Arg				Gly58Arg				Gly58Arg					4490-20_S24_L001_001
recF		Ile245Thr	Ile245Thr				Ile245Thr				Ile245Thr					4490-20_S24_L001_001
ligD		Cys344Arg	Cys344Arg				Cys344Arg				Cys344Arg					4490-20_S24_L001_001
polA		Thr186Pro	Thr186Pro				Thr186Pro				Thr186Pro					4490-20_S24_L001_001
polA		Arg188Gly	Arg188Gly				Arg188Gly				Arg188Gly					4490-20_S24_L001_001
polA		silent (Pro208)	silent (Pro208)				silent (Pro208)				silent (Pro208)					4490-20_S24_L001_001
radA		silent (Gln152)	silent (Gln152)				silent (Gln152)				silent (Gln152)					4490-20_S24_L001_001
DnaB	Arg552Gly	Arg552Gly	Arg552Gly				Arg552Gly	Arg552Gly	Arg552Gly	Arg552Gly	Arg552Gly	Arg552Gly	Arg552Gly	Arg552Gly		5225-20_S21_L001_001
uvrC	Arg277Ser	Arg277Ser	Arg277Ser				Arg277Ser	Arg277Ser	Arg277Ser	Arg277Ser	Arg277Ser	Arg277Ser	Arg277Ser	Arg277Ser		5225-20_S21_L001_001
uvrC	Val289Ile	Val289Ile	Val289Ile				Val289Ile	Val289Ile	Val289Ile	Val289Ile	Val289Ile	Val289Ile	Val289Ile	Val289Ile		5225-20_S21_L001_001
uvrC	Val(s)434Ala	Val(s)434Ala	Val(s)434Ala				Val(s)434Ala	Val(s)434Ala	Val(s)434Ala	Val(s)434Ala	Val(s)434Ala	Val(s)434Ala	Val(s)434Ala	Val(s)434Ala		5225-20_S21_L001_001
ligb (ligb)	Pro91Ser	Pro91Ser	Pro91Ser				Pro91Ser	Pro91Ser	Pro91Ser	Pro91Ser	Pro91Ser	Pro91Ser	Pro91Ser	Pro91Ser		5225-20_S21_L001_001
ligC	Val(s)210Val	Val(s)210Val	Val(s)210Val				Val(s)210Val	Val(s)210Val	Val(s)210Val	Val(s)210Val	Val(s)210Val	Val(s)210Val	Val(s)210Val	Val(s)210Val		5225-20_S21_L001_001
ligC	Arg313His	Arg313His	Arg313His				Arg313His	Arg313His	Arg313His	Arg313His	Arg313His	Arg313His	Arg313His	Arg313His		5225-20_S21_L001_001
gyrA	Gly668Asp	Gly668Asp	Gly668Asp				Gly668Asp	Gly668Asp	Gly668Asp	Gly668Asp	Gly668Asp	Gly668Asp	Gly668Asp	Gly668Asp		5225-20_S21_L001_001
gyrA	Ser95Thr	Ser95Thr	Ser95Thr				Ser95Thr	Ser95Thr	Ser95Thr	Ser95Thr	Ser95Thr	Ser95Thr	Ser95Thr	Ser95Thr		5225-20_S21_L001_001
gyrA	Glu21Gln	Glu21Gln	Glu21Gln				Glu21Gln	Glu21Gln	Glu21Gln	Glu21Gln	Glu21Gln	Glu21Gln	Glu21Gln	Glu21Gln		5225-20_S21_L001_001
mutt2 (mutt2)	Gly58Arg	Gly58Arg	Gly58Arg				Gly58Arg	Gly58Arg	Gly58Arg	Gly58Arg	Gly58Arg	Gly58Arg	Gly58Arg	Gly58Arg		5225-20_S21_L001_001
NucS	Ser144Arg	Ser144Arg	Ser144Arg				Ser144Arg	Ser144Arg	Ser144Arg	Ser144Arg	Ser144Arg	Ser144Arg	Ser144Arg	Ser144Arg		5225-20_S21_L001_001
uvrB	silent (Glu283)	silent (Glu283)	silent (Glu283)				silent (Glu283)	silent (Glu283)	silent (Glu283)	silent (Glu283)	silent (Glu283)	silent (Glu283)	silent (Glu283)	silent (Glu283)		5225-20_S21_L001_001
rv2090	Thr297Ile	Thr297Ile	Thr297Ile				Thr297Ile	Thr297Ile	Thr297Ile	Thr297Ile	Thr297Ile	Thr297Ile	Thr297Ile	Thr297Ile		5225-20_S21_L001_001
rv2090	Phe358Leu(s)	Phe358Leu(s)	Phe358Leu(s)				Phe358Leu(s)	Phe358Leu(s)	Phe358Leu(s)	Phe358Leu(s)	Phe358Leu(s)	Phe358Leu(s)	Phe358Leu(s)	Phe358Leu(s)		5225-20_S21_L001_001
nei	silent (Arg77)	silent (Arg77)	silent (Arg77)				silent (Arg77)	silent (Arg77)	silent (Arg77)	silent (Arg77)	silent (Arg77)	silent (Arg77)	silent (Arg77)	silent (Arg77)		5225-20_S21_L001_001
recF	Ile245Thr	Ile245Thr	Ile245Thr				Ile245Thr	Ile245Thr	Ile245Thr	Ile245Thr	Ile245Thr	Ile245Thr	Ile245Thr	Ile245Thr		5225-20_S21_L001_001
radA	silent (Gln152)	silent (Gln152)	silent (Gln152)				silent (Gln152)	silent (Gln152)	silent (Gln152)	silent (Gln152)	silent (Gln152)	silent (Gln152)	silent (Gln152)	silent (Gln152)		5225-20_S21_L001_001
polA	silent (Pro208)	silent (Pro208)	silent (Pro208)				silent (Pro208)	silent (Pro208)	silent (Pro208)	silent (Pro208)	silent (Pro208)	silent (Pro208)	silent (Pro208)	silent (Pro208)		5225-20_S21_L001_001
polA	Arg188Gly	Arg188Gly	Arg188Gly				Arg188Gly	Arg188Gly	Arg188Gly	Arg188Gly	Arg188Gly	Arg188Gly	Arg188Gly	Arg188Gly		5225-20_S21_L001_001
polA	Thr186Pro	Thr186Pro	Thr186Pro				Thr186Pro	Thr186Pro	Thr186Pro	Thr186Pro	Thr186Pro	Thr186Pro	Thr186Pro	Thr186Pro		5225-20_S21_L001_001
ligD	Cys344Arg	Cys344Arg	Cys344Arg				Cys344Arg	Cys344Arg	Cys344Arg	Cys344Arg	Cys344Arg	Cys344Arg	Cys344Arg	Cys344Arg		5225-20_S21_L001_001
DnaB	Arg552Gly	Arg552Gly	Arg552Gly								Arg552Gly	Arg552Gly				3775_S6_L001_001
gyrA	Gly668Asp	Gly668Asp	Gly668Asp								Gly668Asp	Gly668Asp				3775_S6_L001_001
gyrA	Ser95Thr	Ser95Thr	Ser95Thr								Ser95Thr	Ser95Thr				3775_S6_L001_001
gyrA	Asp94Asn	Asp94Asn	Asp94Asn								Asp94Asn	Asp94Asn				3775_S6_L001_001
gyrA	Glu21Gln	Glu21Gln	Glu21Gln								Glu21Gln	Glu21Gln				3775_S6_L001_001
uvrC	Val289Ile	Val289Ile	Val289Ile								Val289Ile	Val289Ile				3775_S6_L001_001
uvrC	Val(s)434Ala	Val(s)434Ala	Val(s)434Ala								Val(s)434Ala	Val(s)434Ala				3775_S6_L001_001
ligC	Arg313His	Arg313His	Arg313His								Arg313His	Arg313His				3775_S6_L001_001
ligC	Val(s)210Val	Val(s)210Val	Val(s)210Val								Val(s)210Val	Val(s)210Val				3775_S6_L001_001
ligb (ligb)	Pro91Ser	Pro91Ser	Pro91Ser								Pro91Ser	Pro91Ser				3775_S6_L001_001
mutt2 (mutt2)	Gly58Arg	Gly58Arg	Gly58Arg								Gly58Arg	Gly58Arg				3775_S6_L001_001
NucS	Ser144Arg	Ser144Arg	Ser144Arg								Ser144Arg	Ser144Arg				3775_S6_L001_001
rv2090	Phe358Leu(s)	Phe358Leu(s)	Phe358Leu(s)								Phe358Leu(s)	Phe358Leu(s)				3775_S6_L001_001
nei	silent (Arg77)	silent (Arg77)	silent (Arg77)								silent (Arg77)	silent (Arg77)				3775_S6_L001_001
radA	silent (Gln152)	silent (Gln152)	silent (Gln152)								silent (Gln152)	silent (Gln152)				3775_S6_L001_001
polA	silent (Pro208)	silent (Pro208)	silent (Pro208)								silent (Pro208)	silent (Pro208)				3775_S6_L001_001
polA	Arg188Gly	Arg188Gly	Arg188Gly								Arg188Gly	Arg188Gly				3775_S6_L001_001
recF	Ile245Thr	Ile245Thr	Ile245Thr								Ile245Thr	Ile245Thr				3775_S6_L001_001
ligD	Cys344Arg	Cys344Arg	Cys344Arg								Cys344Arg	Cys344Arg				3775_S6_L001_001
polA	Thr186Pro	Thr186Pro	Thr186Pro								Thr186Pro	Thr186Pro				3775_S6_L001_001
ligC	Arg313His	Arg313His	Arg313His	Arg313His												363_S25_L001_001
ligC	Val(s)210Val	Val(s)210Val	Val(s)210Val	Val(s)210Val												363_S25_L001_001
ligb (ligb)	Pro91Ser	Pro91Ser	Pro91Ser	Pro91Ser												363_S25_L001_001
uvrC	Val(s)434Ala	Val(s)434Ala	Val(s)434Ala	Val(s)434Ala												363_S25_L001_001
uvrC	Val289Ile	Val289Ile	Val289Ile	Val289Ile												363_S25_L001_001
DnaB	Arg552Gly	Arg552Gly	Arg552Gly	Arg552Gly												363_S25_L001_001
gyrA	Gly668Asp	Gly668Asp	Gly668Asp	Gly668Asp												363_S25_L001_001
gyrA	Ser95Thr	Ser95Thr	Ser95Thr	Ser95Thr												363_S25_L001_001
gyrA	Ala90Val(s)	Ala90Val(s)	Ala90Val(s)	Ala90Val(s)												363_S25_L001_001
gyrA	Glu21Gln	Glu21Gln	Glu21Gln	Glu21Gln												363_S25_L001_001
mutt2 (mutt2)	Gly58Arg	Gly58Arg	Gly58Arg	Gly58Arg												363_S25_L001_001
rv2090	Phe358Leu(s)	Phe358Leu(s)	Phe358Leu(s)	Phe358Leu(s)												363_S25_L001_001
nei	silent (Arg77)	silent (Arg77)	silent (Arg77)	silent (Arg77)												363_S25_L001_001
NucS	Ser144Arg	Ser144Arg	Ser144Arg	Ser144Arg												363_S25_L001_001
ligD	Cys344Arg	Cys344Arg	Cys344Arg	Cys344Arg												363_S25_L001_001
polA	Thr186Pro	Thr186Pro	Thr186Pro	Thr186Pro												363_S25_L001_001
polA	Arg188Gly	Arg188Gly	Arg188Gly	Arg188Gly												363_S25_L001_001
polA	silent (Pro208)	silent (Pro208)	silent (Pro208)	silent (Pro208)												363_S25_L001_001
radA	silent (Gln152)	silent (Gln152)	silent (Gln152)	silent (Gln152)												363_S25_L001_001
recF	Ile245Thr	Ile245Thr	Ile245Thr	Ile245Thr												363_S25_L001_001
gyrb (gyrb)	Thr500Pro	Thr500Pro	Thr500Pro			Thr500Pro										5264_S16
gyrA	Glu21Gln	Glu21Gln	Glu21Gln			Glu21Gln										5264_S16
gyrA	Ser95Thr	Ser95Thr	Ser95Thr			Ser95Thr										5264_S16
gyrA	Gly668Asp	Gly668Asp	Gly668Asp			Gly668Asp										5264_S16
DnaB	Arg552Gly	Arg552Gly	Arg552Gly			Arg552Gly										5264_S16
uvrC	Val289Ile	Val289Ile	Val289Ile			Val289Ile										5264_S16
uvrC	Val(s)434Ala	Val(s)434Ala	Val(s)434Ala			Val(s)434Ala										5264_S16
ligb (ligb)	Pro91Ser	Pro91Ser	Pro91Ser			Pro91Ser										5264_S16
ligC	Val(s)210Val	Val(s)210Val	Val(s)210Val			Val(s)210Val										5264_S16
ligC	Arg313His	Arg313His	Arg313His			Arg313His										5264_S16
mutt2 (mutt2)	Gly58Arg	Gly58Arg	Gly58Arg			Gly58Arg										5264_S16
NucS	Ser144Arg	Ser144Arg	Ser144Arg			Ser144Arg										5264_S16
uvrB	silent (Ala524)	silent (Ala524)	silent (Ala524)			silent (Ala524)										5264_S16
rv2090	Phe358Leu(s)	Phe358Leu(s)	Phe358Leu(s)			Phe358Leu(s)										5264_S16
nei	silent (Arg77)	silent (Arg77)	silent (Arg77)			silent (Arg77)										5264_S16
recF	silent (Gly269)	silent (Gly269)	silent (Gly269)			silent (Gly269)										5264_S16
recF	Ile245Thr	Ile245Thr	Ile245Thr			Ile245Thr										5264_S16
ligD	Cys344Arg	Cys344Arg	Cys344Arg			Cys344Arg										5264_S16
radA	silent (Gln152)	silent (Gln152)	silent (Gln152)			silent (Gln152)										5264_S16
polA	silent (Pro208)	silent (Pro208)	silent (Pro208)			silent (Pro208)										5264_S16
polA	Arg188Gly	Arg188Gly	Arg188Gly			Arg188Gly										5264_S16
polA	Thr186Pro	Thr186Pro	Thr186Pro			Thr186Pro										5264_S16
gyrb (gyrb)	Ile486Leu	Ile486Leu	Ile486Leu	Ile486Leu												400_S5_L001_001
gyrA	Glu21Gln	Glu21Gln	Glu21Gln	Glu21Gln												400_S5_L001_001
gyrA	Ser95Thr	Ser95Thr	Ser95Thr	Ser95Thr												400_S5_L001_001
gyrA	Arg292Gly	Arg292Gly	Arg292Gly	Arg292Gly												400_S5_L001_001
gyrA	Gly668Asp	Gly668Asp	Gly668Asp	Gly668Asp												400_S5_L001_001
ligC	Val(s)210Val	Val(s)210Val	Val(s)210Val	Val(s)210Val												400_S5_L001_001
ligb (ligb)	Pro91Ser	Pro91Ser	Pro91Ser	Pro91Ser												400_S5_L001_001
uvrC	Val(s)434Ala	Val(s)434Ala	Val(s)434Ala	Val(s)434Ala												400_S5_L001_001
uvrC	Val289Ile	Val289Ile	Val289Ile	Val289Ile												400_S5_L001_001
DnaB	Arg552Gly	Arg552Gly	Arg552Gly	Arg552Gly												400_S5_L001_001
ligC	Arg313His	Arg313His	Arg313His	Arg313His												400_S5_L001_001
dnaa (dnaa)	Arg79Gln	Arg79Gln	Arg79Gln	Arg79Gln												400_S5_L001_001
mutt2 (mutt2)	Gly58Arg	Gly58Arg	Gly58Arg	Gly58Arg												400_S5_L001_001
NucS	Ser144Arg	Ser144Arg	Ser144Arg	Ser144Arg												400_S5_L001_001
rv2090	Arg126Gln	Arg126Gln	Arg126Gln	Arg126Gln												400_S5_L001_001
rv2090	Phe358Leu(s)	Phe358Leu(s)	Phe358Leu(s)	Phe358Leu(s)												400_S5_L001_001
nei	silent (Arg77)	silent (Arg77)	silent (Arg77)	silent (Arg77)												400_S5_L001_001
polA	silent (Pro208)	silent (Pro208)	silent (Pro208)	silent (Pro208)												400_S5_L001_001
radA	silent (Gln152)	silent (Gln152)	silent (Gln152)	silent (Gln152)												400_S5_L001_001
polA	Thr186Pro	Thr186Pro	Thr186Pro	Thr186Pro												400_S5_L001_001
recF	Ile245Thr	Ile245Thr	Ile245Thr	Ile245Thr												400_S5_L001_001
ligD	Cys344Arg	Cys344Arg	Cys344Arg	Cys344Arg												400_S5_L001_001
polA	Arg188Gly	Arg188Gly	Arg188Gly	Arg188Gly												400_S5_L001_001
gyrA	Glu21Gln	Glu21Gln	Glu21Gln								Glu21Gln	Glu21Gln				5219_S7
gyrA	Asp94Gly	Asp94Gly	Asp94Gly								Asp94Gly	Asp94Gly				5219_S7
gyrA	Ser95Thr	Ser95Thr	Ser95Thr								Ser95Thr	Ser95Thr				5219_S7
gyrA	Gly668Asp	Gly668Asp	Gly668Asp								Gly668Asp	Gly668Asp				5219_S7
DnaB	Arg552Gly	Arg552Gly	Arg552Gly								Arg552Gly	Arg552Gly				5219_S7
uvrC	Val289Ile	Val289Ile	Val289Ile								Val289Ile	Val289Ile				5219_S7
ligb (ligb)	Pro91Ser	Pro91Ser	Pro91Ser								Pro91Ser	Pro91Ser				5219_S7
ligC	Val(s)210Val	Val(s)210Val	Val(s)210Val								Val(s)210Val	Val(s)210Val				5219_S7
ligC	Arg313His	Arg313His	Arg313His								Arg313His	Arg313His				5219_S7
uvrC	Val(s)434Ala	Val(s)434Ala	Val(s)434Ala								Val(s)434Ala	Val(s)434Ala				5219_S7
mutt2 (mutt2)	Gly58Arg	Gly58Arg	Gly58Arg								Gly58Arg	Gly58Arg				5219_S7
NucS	Ser144Arg	Ser144Arg	Ser144Arg								Ser144Arg	Ser144Arg				5219_S7
rv2090	Phe358Leu(s)	Phe358Leu(s)	Phe358Leu(s)								Phe358Leu(s)	Phe358Leu(s)				5219_S7
nei	silent (Arg77)	silent (Arg77)	silent (Arg77)								silent (Arg77)	silent (Arg77)				5219_S7
polA	silent (Pro208)	silent (Pro208)	silent (Pro208)								silent (Pro208)	silent (Pro208)				5219_S7
polA	Arg188Gly	Arg188Gly	Arg188Gly								Arg188Gly	Arg188Gly				5219_S7
polA	Thr186Pro	Thr186Pro	Thr186Pro								Thr186Pro	Thr186Pro				5219_S7
ligD	Cys344Arg	Cys344Arg	Cys344Arg								Cys344Arg	Cys344Arg				5219_S7
recF	Ile245Thr	Ile245Thr	Ile245Thr								Ile245Thr	Ile245Thr				5219_S7
radA	silent (Gln152)	silent (Gln152)	silent (Gln152)								silent (Gln152)	silent (Gln152)				5219_S7
ligC	Arg313His	Arg313His	Arg313His	Arg313His												38_S7_L001_001
ligC	Val(s)210Val	Val(s)210Val	Val(s)210Val	Val(s)210Val												38_S7_L001_001
ligb (ligb)	Pro91Ser	Pro91Ser	Pro91Ser	Pro91Ser												38_S7_L001_001
uvrC	Val(s)434Ala	Val(s)434Ala	Val(s)434Ala	Val(s)434Ala												38_S7_L001_001
uvrC	Val289Ile	Val289Ile	Val289Ile	Val289Ile												38_S7_L001_001
DnaB	Arg552Gly	Arg552Gly	Arg552Gly	Arg552Gly												38_S7_L001_001
gyrA	Gly668Asp	Gly668Asp	Gly668Asp	Gly668Asp												38_S7_L001_001
gyrA	Ser95Thr	Ser95Thr	Ser95Thr	Ser95Thr												38_S7_L001_001
gyrA	Glu21Gln	Glu21Gln	Glu21Gln	Glu21Gln												38_S7_L001_001
mutt2 (mutt2)	Gly58Arg	Gly58Arg	Gly58Arg	Gly58Arg												38_S7_L001_001
NucS	Ser144Arg	Ser144Arg	Ser144Arg	Ser144Arg												38_S7_L001_001
rv2090	Phe358Leu(s)	Phe358Leu(s)	Phe358Leu(s)	Phe358Leu(s)												38_S7_L001_001
nei	silent (Arg77)	silent (Arg77)	silent (Arg77)	silent (Arg77)												38_S7_L001_001
recF	Ile245Thr	Ile245Thr	Ile245Thr	Ile245Thr												38_S7_L001_001
ligD	Cys344Arg	Cys344Arg	Cys344Arg	Cys344Arg												38_S7_L001_001
polA	Thr186Pro	Thr186Pro	Thr186Pro	Thr186Pro												38_S7_L001_001
polA	Arg188Gly	Arg188Gly	Arg188Gly	Arg188Gly												38_S7_L001_001
polA	silent (Pro208)	silent (Pro208)	silent (Pro208)	silent (Pro208)												38_S7_L001_001
radA	silent (Gln152)	silent (Gln152)	silent (Gln152)	silent (Gln152)												38_S7_L001_001
ligC	Arg313His	Arg313His	Arg313His					Arg313His	Arg313His	Arg313His	Arg313His	Arg313His	Arg313His			3629-20_S13_L001_001
ligC	Val(s)210Val	Val(s)210Val	Val(s)210Val					Val(s)210Val	Val(s)210Val	Val(s)210Val	Val(s)210Val	Val(s)210Val	Val(s)210Val			3629-20_S13_L001_001
ligb (ligb)	Pro91Ser	Pro91Ser	Pro91Ser					Pro91Ser	Pro91Ser	Pro91Ser	Pro91Ser	Pro91Ser	Pro91Ser			3629-20_S13_L001_001
uvrC	Val(s)434Ala	Val(s)434Ala	Val(s)434Ala					Val(s)434Ala	Val(s)434Ala	Val(s)434Ala	Val(s)434Ala	Val(s)434Ala	Val(s)434Ala			3629-20_S13_L001_001
uvrC	Val289Ile	Val289Ile	Val289Ile					Val289Ile	Val289Ile	Val289Ile	Val289Ile	Val289Ile	Val289Ile			3629-20_S13_L001_001
DnaB	Arg552Gly	Arg552Gly	Arg552Gly					Arg552Gly	Arg552Gly	Arg552Gly	Arg552Gly	Arg552Gly	Arg552Gly			3629-20_S13_L001_001
gyrA	Gly668Asp	Gly668Asp	Gly668Asp					Gly668Asp	Gly668Asp	Gly668Asp	Gly668Asp	Gly668Asp	Gly668Asp			3629-20_S13_L001_001
gyrA	Ser95Thr	Ser95Thr	Ser95Thr					Ser95Thr	Ser95Thr	Ser95Thr	Ser95Thr	Ser95Thr	Ser95Thr			3629-20_S13_L001_001
gyrA	Glu21Gln	Glu21Gln	Glu21Gln					Glu21Gln	Glu21Gln	Glu21Gln	Glu21Gln	Glu21Gln	Glu21Gln			3629-20_S13_L001_001
mutt2 (mutt2)	Gly58Arg	Gly58Arg	Gly58Arg					Gly58Arg	Gly58Arg	Gly58Arg	Gly58Arg	Gly58Arg	Gly58Arg			3629-20_S13_L001_001
NucS	Ser144Arg	Ser144Arg	Ser144Arg					Ser144Arg	Ser144Arg	Ser144Arg	Ser144Arg	Ser144Arg	Ser144Arg			3629-20_S13_L001_001
rv2090	Phe358Leu(s)	Phe358Leu(s)	Phe358Leu(s)					Phe358Leu(s)	Phe358Leu(s)	Phe358Leu(s)	Phe358Leu(s)	Phe358Leu(s)	Phe358Leu(s)			3629-20_S13_L001_001
nei	silent (Arg77)	silent (Arg77)	silent (Arg77)					silent (Arg77)	silent (Arg77)	silent (Arg77)	silent (Arg77)	silent (Arg77)	silent (Arg77)			3629-20_S13_L001_001
radA	silent (Gln152)	silent (Gln152)	silent (Gln152)					silent (Gln152)	silent (Gln152)	silent (Gln152)	silent (Gln152)	silent (Gln152)	silent (Gln152)			3629-20_S13_L001_001
polA	silent (Pro208)	silent (Pro208)	silent (Pro208)					silent (Pro208)	silent (Pro208)	silent (Pro208)	silent (Pro208)	silent (Pro208)	silent (Pro208)			3629-20_S13_L001_001
recF	Ile245Thr	Ile245Thr	Ile245Thr					Ile245Thr	Ile245Thr	Ile245Thr	Ile245Thr	Ile245Thr	Ile245Thr			3629-20_S13_L001_001
ligD	Cys344Arg	Cys344Arg	Cys344Arg					Cys344Arg	Cys344Arg	Cys344Arg	Cys344Arg	Cys344Arg	Cys344Arg			3629-20_S13_L001_001
polA	Thr186Pro	Thr186Pro	Thr186Pro					Thr186Pro	Thr186Pro	Thr186Pro	Thr186Pro	Thr186Pro	Thr186Pro			3629-20_S13_L001_001
polA	Arg188Gly	Arg188Gly	Arg188Gly					Arg188Gly	Arg188Gly	Arg188Gly	Arg188Gly	Arg188Gly	Arg188Gly			3629-20_S13_L001_001
gyrA																35_Stepno_S24_L001
gyrA																35_Stepno_S24_L001
gyrA																35_Stepno_S24_L001
DnaB																35_Stepno_S24_L001
ligC																35_Stepno_S24_L001
ligb (ligb)																35_Stepno_S24_L001
uvrC																35_Stepno_S24_L001
uvrC																35_Stepno_S24_L001
uvrC																35_Stepno_S24_L001
ligC																35_Stepno_S24_L001
nei																35_Stepno_S24_L001
mutt2 (mutt2)																35_Stepno_S24_L001
NucS																35_Stepno_S24_L001
uvrB																35_Stepno_S24_L001
rv2090																35_Stepno_S24_L001
rv2090																35_Stepno_S24_L001
recF																35_Stepno_S24_L001
ligD																35_Stepno_S24_L001
polA																35_Stepno_S24_L001
polA																35_Stepno_S24_L001
polA																35_Stepno_S24_L001
radA																35_Stepno_S24_L001
uvrC	Val(s)434Ala	Val(s)434Ala	Val(s)434Ala					Val(s)434Ala		Val(s)434Ala				Val(s)434Ala		5313_S3
ligb (ligb)	Pro91Ser	Pro91Ser	Pro91Ser					Pro91Ser		Pro91Ser				Pro91Ser		5313_S3
ligC	Val(s)210Val	Val(s)210Val	Val(s)210Val					Val(s)210Val		Val(s)210Val				Val(s)210Val		5313_S3
ligC	Arg313His	Arg313His	Arg313His					Arg313His		Arg313His				Arg313His		5313_S3
uvrC	Val289Ile	Val289Ile	Val289Ile					Val289Ile		Val289Ile				Val289Ile		5313_S3
gyrA	Glu21Gln	Glu21Gln	Glu21Gln					Glu21Gln		Glu21Gln				Glu21Gln		5313_S3
gyrA	Ser95Thr	Ser95Thr	Ser95Thr					Ser95Thr		Ser95Thr				Ser95Thr		5313_S3
gyrA	Gly668Asp	Gly668Asp	Gly668Asp					Gly668Asp		Gly668Asp				Gly668Asp		5313_S3
DnaB	Arg552Gly	Arg552Gly	Arg552Gly					Arg552Gly		Arg552Gly				Arg552Gly		5313_S3
mutt2 (mutt2)	Gly58Arg	Gly58Arg	Gly58Arg					Gly58Arg		Gly58Arg				Gly58Arg		5313_S3
NucS	Ser144Arg	Ser144Arg	Ser144Arg					Ser144Arg		Ser144Arg				Ser144Arg		5313_S3
rv2090	Phe358Leu(s)	Phe358Leu(s)	Phe358Leu(s)					Phe358Leu(s)		Phe358Leu(s)				Phe358Leu(s)		5313_S3
nei	silent (Arg77)	silent (Arg77)	silent (Arg77)					silent (Arg77)		silent (Arg77)				silent (Arg77)		5313_S3
radA	silent (Gln152)	silent (Gln152)	silent (Gln152)					silent (Gln152)		silent (Gln152)				silent (Gln152)		5313_S3
polA	silent (Pro208)	silent (Pro208)	silent (Pro208)					silent (Pro208)		silent (Pro208)				silent (Pro208)		5313_S3
polA	Thr186Pro	Thr186Pro	Thr186Pro					Thr186Pro		Thr186Pro				Thr186Pro		5313_S3
ligD	Cys344Arg	Cys344Arg	Cys344Arg					Cys344Arg		Cys344Arg				Cys344Arg		5313_S3
recF	Ile245Thr	Ile245Thr	Ile245Thr					Ile245Thr		Ile245Thr				Ile245Thr		5313_S3
polA	Arg188Gly	Arg188Gly	Arg188Gly					Arg188Gly		Arg188Gly				Arg188Gly		5313_S3
gyrA	Glu21Gln	Glu21Gln	Glu21Gln	Glu21Gln												4483_S5_L001_001
gyrA	Ser95Thr	Ser95Thr	Ser95Thr	Ser95Thr												4483_S5_L001_001
gyrA	Gly668Asp	Gly668Asp	Gly668Asp	Gly668Asp												4483_S5_L001_001
DnaB	Arg552Gly	Arg552Gly	Arg552Gly	Arg552Gly												4483_S5_L001_001
ligC	Arg313His	Arg313His	Arg313His	Arg313His												4483_S5_L001_001
ligC	Val(s)210Val	Val(s)210Val	Val(s)210Val	Val(s)210Val												4483_S5_L001_001
ligb (ligb)	Pro91Ser	Pro91Ser	Pro91Ser	Pro91Ser												4483_S5_L001_001
uvrC	Val(s)434Ala	Val(s)434Ala	Val(s)434Ala	Val(s)434Ala												4483_S5_L001_001
uvrC	Val289Ile	Val289Ile	Val289Ile	Val289Ile												4483_S5_L001_001
NucS	Ser144Arg	Ser144Arg	Ser144Arg	Ser144Arg												4483_S5_L001_001
mutt2 (mutt2)	Gly58Arg	Gly58Arg	Gly58Arg	Gly58Arg												4483_S5_L001_001
rv2090	Phe358Leu(s)	Phe358Leu(s)	Phe358Leu(s)	Phe358Leu(s)												4483_S5_L001_001
nei	silent (Arg77)	silent (Arg77)	silent (Arg77)	silent (Arg77)												4483_S5_L001_001
recF	Ile245Thr	Ile245Thr	Ile245Thr	Ile245Thr												4483_S5_L001_001
ligD	Cys344Arg	Cys344Arg	Cys344Arg	Cys344Arg												4483_S5_L001_001
polA	Thr186Pro	Thr186Pro	Thr186Pro	Thr186Pro												4483_S5_L001_001
polA	Arg188Gly	Arg188Gly	Arg188Gly	Arg188Gly												4483_S5_L001_001
polA	silent (Pro208)	silent (Pro208)	silent (Pro208)	silent (Pro208)												4483_S5_L001_001
radA	silent (Gln152)	silent (Gln152)	silent (Gln152)	silent (Gln152)												4483_S5_L001_001
ligC	Arg313His	Arg313His	Arg313His	Arg313His												5195_S10
ligC	Val(s)210Val	Val(s)210Val	Val(s)210Val	Val(s)210Val												5195_S10
gyrb (gyrb)	Asp461His	Asp461His	Asp461His	Asp461His												5195_S10
gyrA	Glu21Gln	Glu21Gln	Glu21Gln	Glu21Gln												5195_S10
gyrA	Ser95Thr	Ser95Thr	Ser95Thr	Ser95Thr												5195_S10
gyrA	Gly158Cys	Gly158Cys	Gly158Cys	Gly158Cys												5195_S10
gyrA	Gly668Asp	Gly668Asp	Gly668Asp	Gly668Asp												5195_S10
DnaB	Arg552Gly	Arg552Gly	Arg552Gly	Arg552Gly												5195_S10
uvrC	Val289Ile	Val289Ile	Val289Ile	Val289Ile												5195_S10
uvrC	Val(s)434Ala	Val(s)434Ala	Val(s)434Ala	Val(s)434Ala												5195_S10
ligb (ligb)	Pro91Ser	Pro91Ser	Pro91Ser	Pro91Ser												5195_S10
mutt2 (mutt2)	Gly58Arg	Gly58Arg	Gly58Arg	Gly58Arg												5195_S10
NucS	Ser144Arg	Ser144Arg	Ser144Arg	Ser144Arg												5195_S10
rv2090	Phe358Leu(s)	Phe358Leu(s)	Phe358Leu(s)	Phe358Leu(s)												5195_S10
nei	silent (Arg77)	silent (Arg77)	silent (Arg77)	silent (Arg77)												5195_S10
radA	silent (Gln152)	silent (Gln152)	silent (Gln152)	silent (Gln152)												5195_S10
polA	silent (Pro208)	silent (Pro208)	silent (Pro208)	silent (Pro208)												5195_S10
polA	Arg188Gly	Arg188Gly	Arg188Gly	Arg188Gly												5195_S10
polA	Thr186Pro	Thr186Pro	Thr186Pro	Thr186Pro												5195_S10
ligD	Cys344Arg	Cys344Arg	Cys344Arg	Cys344Arg												5195_S10
recF	Ile245Thr	Ile245Thr	Ile245Thr	Ile245Thr												5195_S10
ligC	Arg313His	Arg313His	Arg313His	Arg313His												4470_S10_L001_001
ligC	Val(s)210Val	Val(s)210Val	Val(s)210Val	Val(s)210Val												4470_S10_L001_001
ligb (ligb)	Pro91Ser	Pro91Ser	Pro91Ser	Pro91Ser												4470_S10_L001_001
uvrC	Val(s)434Ala	Val(s)434Ala	Val(s)434Ala	Val(s)434Ala												4470_S10_L001_001
uvrC	Val289Ile	Val289Ile	Val289Ile	Val289Ile												4470_S10_L001_001
DnaB	Arg552Gly	Arg552Gly	Arg552Gly	Arg552Gly												4470_S10_L001_001
gyrA	Gly668Asp	Gly668Asp	Gly668Asp	Gly668Asp												4470_S10_L001_001
gyrA	Ser95Thr	Ser95Thr	Ser95Thr	Ser95Thr												4470_S10_L001_001
gyrA	Glu21Gln	Glu21Gln	Glu21Gln	Glu21Gln												4470_S10_L001_001
nei	silent (Arg77)	silent (Arg77)	silent (Arg77)	silent (Arg77)												4470_S10_L001_001
mutt2 (mutt2)	Gly58Arg	Gly58Arg	Gly58Arg	Gly58Arg												4470_S10_L001_001
rv2090	Phe358Leu(s)	Phe358Leu(s)	Phe358Leu(s)	Phe358Leu(s)												4470_S10_L001_001
NucS	Ser144Arg	Ser144Arg	Ser144Arg	Ser144Arg												4470_S10_L001_001
ligD	Cys344Arg	Cys344Arg	Cys344Arg	Cys344Arg												4470_S10_L001_001
polA	Thr186Pro	Thr186Pro	Thr186Pro	Thr186Pro												4470_S10_L001_001
polA	Arg188Gly	Arg188Gly	Arg188Gly	Arg188Gly												4470_S10_L001_001
polA	silent (Pro208)	silent (Pro208)	silent (Pro208)	silent (Pro208)												4470_S10_L001_001
radA	silent (Gln152)	silent (Gln152)	silent (Gln152)	silent (Gln152)												4470_S10_L001_001
recF	Ile245Thr	Ile245Thr	Ile245Thr	Ile245Thr												4470_S10_L001_001
ligC	Arg313His	Arg313His	Arg313His	Arg313His												4435_S3_L001_001
ligC	Val(s)210Val	Val(s)210Val	Val(s)210Val	Val(s)210Val												4435_S3_L001_001
ligb (ligb)	Pro91Ser	Pro91Ser	Pro91Ser	Pro91Ser												4435_S3_L001_001
uvrC	Val(s)434Ala	Val(s)434Ala	Val(s)434Ala	Val(s)434Ala												4435_S3_L001_001
uvrC	Val289Ile	Val289Ile	Val289Ile	Val289Ile												4435_S3_L001_001
DnaB	Arg552Gly	Arg552Gly	Arg552Gly	Arg552Gly												4435_S3_L001_001
gyrA	Gly668Asp	Gly668Asp	Gly668Asp	Gly668Asp												4435_S3_L001_001
gyrA	Ser95Thr	Ser95Thr	Ser95Thr	Ser95Thr												4435_S3_L001_001
gyrA	Glu21Gln	Glu21Gln	Glu21Gln	Glu21Gln												4435_S3_L001_001
mutt2 (mutt2)	Gly58Arg	Gly58Arg	Gly58Arg	Gly58Arg												4435_S3_L001_001
NucS	Ser144Arg	Ser144Arg	Ser144Arg	Ser144Arg												4435_S3_L001_001
rv2090	Phe358Leu(s)	Phe358Leu(s)	Phe358Leu(s)	Phe358Leu(s)												4435_S3_L001_001
nei	silent (Arg77)	silent (Arg77)	silent (Arg77)	silent (Arg77)												4435_S3_L001_001
radA	silent (Gln152)	silent (Gln152)	silent (Gln152)	silent (Gln152)												4435_S3_L001_001
polA	silent (Pro208)	silent (Pro208)	silent (Pro208)	silent (Pro208)												4435_S3_L001_001
recF	Ile245Thr	Ile245Thr	Ile245Thr	Ile245Thr												4435_S3_L001_001
ligD	Cys344Arg	Cys344Arg	Cys344Arg	Cys344Arg												4435_S3_L001_001
polA	Thr186Pro	Thr186Pro	Thr186Pro	Thr186Pro												4435_S3_L001_001
polA	Arg188Gly	Arg188Gly	Arg188Gly	Arg188Gly												4435_S3_L001_001
gyrA	Glu21Gln	Glu21Gln	Glu21Gln	Glu21Gln												5204_S9_L001_001
gyrA	Ser95Thr	Ser95Thr	Ser95Thr	Ser95Thr												5204_S9_L001_001
gyrA	Gly668Asp	Gly668Asp	Gly668Asp	Gly668Asp												5204_S9_L001_001
DnaB	Arg552Gly	Arg552Gly	Arg552Gly	Arg552Gly												5204_S9_L001_001
uvrC	Val289Ile	Val289Ile	Val289Ile	Val289Ile												5204_S9_L001_001
uvrC	Val(s)434Ala	Val(s)434Ala	Val(s)434Ala	Val(s)434Ala												5204_S9_L001_001
ligb (ligb)	Pro91Ser	Pro91Ser	Pro91Ser	Pro91Ser												5204_S9_L001_001
ligC	Val(s)210Val	Val(s)210Val	Val(s)210Val	Val(s)210Val												5204_S9_L001_001
ligC	Arg313His	Arg313His	Arg313His	Arg313His												5204_S9_L001_001
nei	silent (Arg77)	silent (Arg77)	silent (Arg77)	silent (Arg77)												5204_S9_L001_001
rv2090	Phe358Leu(s)	Phe358Leu(s)	Phe358Leu(s)	Phe358Leu(s)												5204_S9_L001_001
mutt2 (mutt2)	Gly58Arg	Gly58Arg	Gly58Arg	Gly58Arg												5204_S9_L001_001
NucS	Ser144Arg	Ser144Arg	Ser144Arg	Ser144Arg												5204_S9_L001_001
radA	silent (Gln152)	silent (Gln152)	silent (Gln152)	silent (Gln152)												5204_S9_L001_001
polA	silent (Pro208)	silent (Pro208)	silent (Pro208)	silent (Pro208)												5204_S9_L001_001
polA	Arg188Gly	Arg188Gly	Arg188Gly	Arg188Gly												5204_S9_L001_001
ligD	Cys344Arg	Cys344Arg	Cys344Arg	Cys344Arg												5204_S9_L001_001
recF	Ile245Thr	Ile245Thr	Ile245Thr	Ile245Thr												5204_S9_L001_001
polA	Thr186Pro	Thr186Pro	Thr186Pro	Thr186Pro												5204_S9_L001_001
ligb (ligb)	Pro91Ser	Pro91Ser	Pro91Ser	Pro91Ser												5206_S7_L001_001
ligC	Val(s)210Val	Val(s)210Val	Val(s)210Val	Val(s)210Val												5206_S7_L001_001
ligC	Arg313His	Arg313His	Arg313His	Arg313His												5206_S7_L001_001
uvrC	Val(s)434Ala	Val(s)434Ala	Val(s)434Ala	Val(s)434Ala												5206_S7_L001_001
uvrC	Val289Ile	Val289Ile	Val289Ile	Val289Ile												5206_S7_L001_001
DnaB	Arg552Gly	Arg552Gly	Arg552Gly	Arg552Gly												5206_S7_L001_001
gyrA	Glu21Gln	Glu21Gln	Glu21Gln	Glu21Gln												5206_S7_L001_001
gyrA	Ser95Thr	Ser95Thr	Ser95Thr	Ser95Thr												5206_S7_L001_001
gyrA	Gly668Asp	Gly668Asp	Gly668Asp	Gly668Asp												5206_S7_L001_001
mutt2 (mutt2)	Gly58Arg	Gly58Arg	Gly58Arg	Gly58Arg												5206_S7_L001_001
NucS	Ser144Arg	Ser144Arg	Ser144Arg	Ser144Arg												5206_S7_L001_001
rv2090	Phe358Leu(s)	Phe358Leu(s)	Phe358Leu(s)	Phe358Leu(s)												5206_S7_L001_001
nei	silent (Arg77)	silent (Arg77)	silent (Arg77)	silent (Arg77)												5206_S7_L001_001
radA	silent (Gln152)	silent (Gln152)	silent (Gln152)	silent (Gln152)												5206_S7_L001_001
polA	silent (Pro208)	silent (Pro208)	silent (Pro208)	silent (Pro208)												5206_S7_L001_001
polA	Arg188Gly	Arg188Gly	Arg188Gly	Arg188Gly												5206_S7_L001_001
polA	Thr186Pro	Thr186Pro	Thr186Pro	Thr186Pro												5206_S7_L001_001
ligD	Cys344Arg	Cys344Arg	Cys344Arg	Cys344Arg												5206_S7_L001_001
recF	Ile245Thr	Ile245Thr	Ile245Thr	Ile245Thr												5206_S7_L001_001
uvrC	Val(s)434Ala	Val(s)434Ala	Val(s)434Ala	Val(s)434Ala												41_S15_L001_001
uvrC	Val289Ile	Val289Ile	Val289Ile	Val289Ile												41_S15_L001_001
DnaB	Arg552Gly	Arg552Gly	Arg552Gly	Arg552Gly												41_S15_L001_001
gyrA	Gly668Asp	Gly668Asp	Gly668Asp	Gly668Asp												41_S15_L001_001
gyrA	Ser95Thr	Ser95Thr	Ser95Thr	Ser95Thr												41_S15_L001_001
gyrA	Glu21Gln	Glu21Gln	Glu21Gln	Glu21Gln												41_S15_L001_001
ligb (ligb)	Pro91Ser	Pro91Ser	Pro91Ser	Pro91Ser												41_S15_L001_001
ligC	Arg313His	Arg313His	Arg313His	Arg313His												41_S15_L001_001
ligC	Val(s)210Val	Val(s)210Val	Val(s)210Val	Val(s)210Val												41_S15_L001_001
uvrB	silent (Ala524)	silent (Ala524)	silent (Ala524)	silent (Ala524)												41_S15_L001_001
rv2090	Phe358Leu(s)	Phe358Leu(s)	Phe358Leu(s)	Phe358Leu(s)												41_S15_L001_001
nei	silent (Arg77)	silent (Arg77)	silent (Arg77)	silent (Arg77)												41_S15_L001_001
NucS	Ser144Arg	Ser144Arg	Ser144Arg	Ser144Arg												41_S15_L001_001
mutt2 (mutt2)	Gly58Arg	Gly58Arg	Gly58Arg	Gly58Arg												41_S15_L001_001
recF	Ile245Thr	Ile245Thr	Ile245Thr	Ile245Thr												41_S15_L001_001
recF	silent (Gly269)	silent (Gly269)	silent (Gly269)	silent (Gly269)												41_S15_L001_001
ligD	Cys344Arg	Cys344Arg	Cys344Arg	Cys344Arg												41_S15_L001_001
polA	Thr186Pro	Thr186Pro	Thr186Pro	Thr186Pro												41_S15_L001_001
polA	Arg188Gly	Arg188Gly	Arg188Gly	Arg188Gly												41_S15_L001_001
polA	silent (Pro208)	silent (Pro208)	silent (Pro208)	silent (Pro208)												41_S15_L001_001
radA	silent (Gln152)	silent (Gln152)	silent (Gln152)	silent (Gln152)												41_S15_L001_001
radA	Pro317Leu	Pro317Leu	Pro317Leu	Pro317Leu												41_S15_L001_001
gyrA	Glu21Gln	Glu21Gln	Glu21Gln	Glu21Gln												520_S25_L001_001
gyrA	Ser95Thr	Ser95Thr	Ser95Thr	Ser95Thr												520_S25_L001_001
gyrA	Gly668Asp	Gly668Asp	Gly668Asp	Gly668Asp												520_S25_L001_001
DnaB	Arg552Gly	Arg552Gly	Arg552Gly	Arg552Gly												520_S25_L001_001
uvrC	Val289Ile	Val289Ile	Val289Ile	Val289Ile												520_S25_L001_001
uvrC	Val(s)434Ala	Val(s)434Ala	Val(s)434Ala	Val(s)434Ala												520_S25_L001_001
ligb (ligb)	Pro91Ser	Pro91Ser	Pro91Ser	Pro91Ser												520_S25_L001_001
ligC	Val(s)210Val	Val(s)210Val	Val(s)210Val	Val(s)210Val												520_S25_L001_001
ligC	Arg313His	Arg313His	Arg313His	Arg313His												520_S25_L001_001
mutt2 (mutt2)	Gly58Arg	Gly58Arg	Gly58Arg	Gly58Arg												520_S25_L001_001
NucS	Ser144Arg	Ser144Arg	Ser144Arg	Ser144Arg												520_S25_L001_001
rv2090	Phe358Leu(s)	Phe358Leu(s)	Phe358Leu(s)	Phe358Leu(s)												520_S25_L001_001
nei	silent (Arg77)	silent (Arg77)	silent (Arg77)	silent (Arg77)												520_S25_L001_001
polA	Thr186Pro	Thr186Pro	Thr186Pro	Thr186Pro												520_S25_L001_001
ligD	Cys344Arg	Cys344Arg	Cys344Arg	Cys344Arg												520_S25_L001_001
recF	Ile245Thr	Ile245Thr	Ile245Thr	Ile245Thr												520_S25_L001_001
polA	Arg188Gly	Arg188Gly	Arg188Gly	Arg188Gly												520_S25_L001_001
polA	silent (Pro208)	silent (Pro208)	silent (Pro208)	silent (Pro208)												520_S25_L001_001
radA	silent (Gln152)	silent (Gln152)	silent (Gln152)	silent (Gln152)												520_S25_L001_001
ligC	Arg313His	Arg313His	Arg313His				Arg313His	Arg313His	Arg313His	Arg313His	Arg313His	Arg313His	Arg313His	Arg313His		4203-19_S7_L001_001
ligC	Val(s)210Val	Val(s)210Val	Val(s)210Val				Val(s)210Val	Val(s)210Val	Val(s)210Val	Val(s)210Val	Val(s)210Val	Val(s)210Val	Val(s)210Val	Val(s)210Val		4203-19_S7_L001_001
ligb (ligb)	Pro91Ser	Pro91Ser	Pro91Ser				Pro91Ser	Pro91Ser	Pro91Ser	Pro91Ser	Pro91Ser	Pro91Ser	Pro91Ser	Pro91Ser		4203-19_S7_L001_001
uvrC	Val289Ile	Val289Ile	Val289Ile				Val289Ile	Val289Ile	Val289Ile	Val289Ile	Val289Ile	Val289Ile	Val289Ile	Val289Ile		4203-19_S7_L001_001
DnaB	Arg552Gly	Arg552Gly	Arg552Gly				Arg552Gly	Arg552Gly	Arg552Gly	Arg552Gly	Arg552Gly	Arg552Gly	Arg552Gly	Arg552Gly		4203-19_S7_L001_001
gyrA	Gly668Asp	Gly668Asp	Gly668Asp				Gly668Asp	Gly668Asp	Gly668Asp	Gly668Asp	Gly668Asp	Gly668Asp	Gly668Asp	Gly668Asp		4203-19_S7_L001_001
gyrA	Ser95Thr	Ser95Thr	Ser95Thr				Ser95Thr	Ser95Thr	Ser95Thr	Ser95Thr	Ser95Thr	Ser95Thr	Ser95Thr	Ser95Thr		4203-19_S7_L001_001
gyrA	Glu21Gln	Glu21Gln	Glu21Gln				Glu21Gln	Glu21Gln	Glu21Gln	Glu21Gln	Glu21Gln	Glu21Gln	Glu21Gln	Glu21Gln		4203-19_S7_L001_001
uvrC	Val(s)434Ala	Val(s)434Ala	Val(s)434Ala				Val(s)434Ala	Val(s)434Ala	Val(s)434Ala	Val(s)434Ala	Val(s)434Ala	Val(s)434Ala	Val(s)434Ala	Val(s)434Ala		4203-19_S7_L001_001
mutt2 (mutt2)	Gly58Arg	Gly58Arg	Gly58Arg				Gly58Arg	Gly58Arg	Gly58Arg	Gly58Arg	Gly58Arg	Gly58Arg	Gly58Arg	Gly58Arg		4203-19_S7_L001_001
NucS	Ser144Arg	Ser144Arg	Ser144Arg				Ser144Arg	Ser144Arg	Ser144Arg	Ser144Arg	Ser144Arg	Ser144Arg	Ser144Arg	Ser144Arg		4203-19_S7_L001_001
nei	silent (Arg77)	silent (Arg77)	silent (Arg77)				silent (Arg77)	silent (Arg77)	silent (Arg77)	silent (Arg77)	silent (Arg77)	silent (Arg77)	silent (Arg77)	silent (Arg77)		4203-19_S7_L001_001
rv2090	Phe358Leu(s)	Phe358Leu(s)	Phe358Leu(s)				Phe358Leu(s)	Phe358Leu(s)	Phe358Leu(s)	Phe358Leu(s)	Phe358Leu(s)	Phe358Leu(s)	Phe358Leu(s)	Phe358Leu(s)		4203-19_S7_L001_001
recF	Ile245Thr	Ile245Thr	Ile245Thr				Ile245Thr	Ile245Thr	Ile245Thr	Ile245Thr	Ile245Thr	Ile245Thr	Ile245Thr	Ile245Thr		4203-19_S7_L001_001
ligD	Cys344Arg	Cys344Arg	Cys344Arg				Cys344Arg	Cys344Arg	Cys344Arg	Cys344Arg	Cys344Arg	Cys344Arg	Cys344Arg	Cys344Arg		4203-19_S7_L001_001
polA	Thr186Pro	Thr186Pro	Thr186Pro				Thr186Pro	Thr186Pro	Thr186Pro	Thr186Pro	Thr186Pro	Thr186Pro	Thr186Pro	Thr186Pro		4203-19_S7_L001_001
polA	Arg188Gly	Arg188Gly	Arg188Gly				Arg188Gly	Arg188Gly	Arg188Gly	Arg188Gly	Arg188Gly	Arg188Gly	Arg188Gly	Arg188Gly		4203-19_S7_L001_001
polA	silent (Pro208)	silent (Pro208)	silent (Pro208)				silent (Pro208)	silent (Pro208)	silent (Pro208)	silent (Pro208)	silent (Pro208)	silent (Pro208)	silent (Pro208)	silent (Pro208)		4203-19_S7_L001_001
radA	silent (Gln152)	silent (Gln152)	silent (Gln152)				silent (Gln152)	silent (Gln152)	silent (Gln152)	silent (Gln152)	silent (Gln152)	silent (Gln152)	silent (Gln152)	silent (Gln152)		4203-19_S7_L001_001
gyrA	Ala90Val(s)	Ala90Val(s)	Ala90Val(s)	Ala90Val(s)												9385_S3_L001_001
gyrA	Glu21Gln	Glu21Gln	Glu21Gln	Glu21Gln												9385_S3_L001_001
gyrA	Ser95Thr	Ser95Thr	Ser95Thr	Ser95Thr												9385_S3_L001_001
gyrA	Gly668Asp	Gly668Asp	Gly668Asp	Gly668Asp												9385_S3_L001_001
ligC	Arg313His	Arg313His	Arg313His	Arg313His												9385_S3_L001_001
uvrC	Val289Ile	Val289Ile	Val289Ile	Val289Ile												9385_S3_L001_001
DnaB	Arg552Gly	Arg552Gly	Arg552Gly	Arg552Gly												9385_S3_L001_001
uvrC	Val(s)434Ala	Val(s)434Ala	Val(s)434Ala	Val(s)434Ala												9385_S3_L001_001
ligb (ligb)	Pro91Ser	Pro91Ser	Pro91Ser	Pro91Ser												9385_S3_L001_001
ligC	Val(s)210Val	Val(s)210Val	Val(s)210Val	Val(s)210Val												9385_S3_L001_001
dnaa (dnaa)	Met(s)348Leu	Met(s)348Leu	Met(s)348Leu	Met(s)348Leu												9385_S3_L001_001
NucS	Ser144Arg	Ser144Arg	Ser144Arg	Ser144Arg												9385_S3_L001_001
mutt2 (mutt2)	Gly58Arg	Gly58Arg	Gly58Arg	Gly58Arg												9385_S3_L001_001
rv2090	Phe358Leu(s)	Phe358Leu(s)	Phe358Leu(s)	Phe358Leu(s)												9385_S3_L001_001
nei	silent (Arg77)	silent (Arg77)	silent (Arg77)	silent (Arg77)												9385_S3_L001_001
radA	silent (Gln152)	silent (Gln152)	silent (Gln152)	silent (Gln152)												9385_S3_L001_001
polA	silent (Pro208)	silent (Pro208)	silent (Pro208)	silent (Pro208)												9385_S3_L001_001
polA	Arg188Gly	Arg188Gly	Arg188Gly	Arg188Gly												9385_S3_L001_001
polA	Thr186Pro	Thr186Pro	Thr186Pro	Thr186Pro												9385_S3_L001_001
ligD	Cys344Arg	Cys344Arg	Cys344Arg	Cys344Arg												9385_S3_L001_001
recF	Ile245Thr	Ile245Thr	Ile245Thr	Ile245Thr												9385_S3_L001_001
ligb (ligb)	Pro91Ser	Pro91Ser	Pro91Ser	Pro91Ser												8082_S19_L001_001
uvrC	Val(s)434Ala	Val(s)434Ala	Val(s)434Ala	Val(s)434Ala												8082_S19_L001_001
ligC	Val(s)210Val	Val(s)210Val	Val(s)210Val	Val(s)210Val												8082_S19_L001_001
ligC	Arg313His	Arg313His	Arg313His	Arg313His												8082_S19_L001_001
uvrC	Val289Ile	Val289Ile	Val289Ile	Val289Ile												8082_S19_L001_001
gyrA	Glu21Gln	Glu21Gln	Glu21Gln	Glu21Gln												8082_S19_L001_001
gyrA	Ser95Thr	Ser95Thr	Ser95Thr	Ser95Thr												8082_S19_L001_001
gyrA	Gly668Asp	Gly668Asp	Gly668Asp	Gly668Asp												8082_S19_L001_001
DnaB	Arg552Gly	Arg552Gly	Arg552Gly	Arg552Gly												8082_S19_L001_001
uvrC	Gly28Glu	Gly28Glu	Gly28Glu	Gly28Glu												8082_S19_L001_001
mutt2 (mutt2)	Gly58Arg	Gly58Arg	Gly58Arg	Gly58Arg												8082_S19_L001_001
nei	silent (Arg77)	silent (Arg77)	silent (Arg77)	silent (Arg77)												8082_S19_L001_001
rv2090	Phe358Leu(s)	Phe358Leu(s)	Phe358Leu(s)	Phe358Leu(s)												8082_S19_L001_001
NucS	Ser144Arg	Ser144Arg	Ser144Arg	Ser144Arg												8082_S19_L001_001
radA	silent (Gln152)	silent (Gln152)	silent (Gln152)	silent (Gln152)												8082_S19_L001_001
polA	silent (Pro208)	silent (Pro208)	silent (Pro208)	silent (Pro208)												8082_S19_L001_001
polA	Arg188Gly	Arg188Gly	Arg188Gly	Arg188Gly												8082_S19_L001_001
polA	Thr186Pro	Thr186Pro	Thr186Pro	Thr186Pro												8082_S19_L001_001
ligD	Cys344Arg	Cys344Arg	Cys344Arg	Cys344Arg												8082_S19_L001_001
recF	Ile245Thr	Ile245Thr	Ile245Thr	Ile245Thr												8082_S19_L001_001
DnaB	Arg552Gly	Arg552Gly	Arg552Gly				Arg552Gly	Arg552Gly	Arg552Gly	Arg552Gly	Arg552Gly	Arg552Gly	Arg552Gly	Arg552Gly		1653-20_S9_L001_001
gyrA	Gly668Asp	Gly668Asp	Gly668Asp				Gly668Asp	Gly668Asp	Gly668Asp	Gly668Asp	Gly668Asp	Gly668Asp	Gly668Asp	Gly668Asp		1653-20_S9_L001_001
gyrA	Ser95Thr	Ser95Thr	Ser95Thr				Ser95Thr	Ser95Thr	Ser95Thr	Ser95Thr	Ser95Thr	Ser95Thr	Ser95Thr	Ser95Thr		1653-20_S9_L001_001
gyrA	Glu21Gln	Glu21Gln	Glu21Gln				Glu21Gln	Glu21Gln	Glu21Gln	Glu21Gln	Glu21Gln	Glu21Gln	Glu21Gln	Glu21Gln		1653-20_S9_L001_001
uvrC	Val289Ile	Val289Ile	Val289Ile				Val289Ile	Val289Ile	Val289Ile	Val289Ile	Val289Ile	Val289Ile	Val289Ile	Val289Ile		1653-20_S9_L001_001
uvrC	Val(s)434Ala	Val(s)434Ala	Val(s)434Ala				Val(s)434Ala	Val(s)434Ala	Val(s)434Ala	Val(s)434Ala	Val(s)434Ala	Val(s)434Ala	Val(s)434Ala	Val(s)434Ala		1653-20_S9_L001_001
ligC	Arg313His	Arg313His	Arg313His				Arg313His	Arg313His	Arg313His	Arg313His	Arg313His	Arg313His	Arg313His	Arg313His		1653-20_S9_L001_001
ligC	Val(s)210Val	Val(s)210Val	Val(s)210Val				Val(s)210Val	Val(s)210Val	Val(s)210Val	Val(s)210Val	Val(s)210Val	Val(s)210Val	Val(s)210Val	Val(s)210Val		1653-20_S9_L001_001
ligb (ligb)	Pro91Ser	Pro91Ser	Pro91Ser				Pro91Ser	Pro91Ser	Pro91Ser	Pro91Ser	Pro91Ser	Pro91Ser	Pro91Ser	Pro91Ser		1653-20_S9_L001_001
nei	silent (Arg77)	silent (Arg77)	silent (Arg77)				silent (Arg77)	silent (Arg77)	silent (Arg77)	silent (Arg77)	silent (Arg77)	silent (Arg77)	silent (Arg77)	silent (Arg77)		1653-20_S9_L001_001
rv2090	Phe358Leu(s)	Phe358Leu(s)	Phe358Leu(s)				Phe358Leu(s)	Phe358Leu(s)	Phe358Leu(s)	Phe358Leu(s)	Phe358Leu(s)	Phe358Leu(s)	Phe358Leu(s)	Phe358Leu(s)		1653-20_S9_L001_001
NucS	Ser144Arg	Ser144Arg	Ser144Arg				Ser144Arg	Ser144Arg	Ser144Arg	Ser144Arg	Ser144Arg	Ser144Arg	Ser144Arg	Ser144Arg		1653-20_S9_L001_001
mutt2 (mutt2)	Gly58Arg	Gly58Arg	Gly58Arg				Gly58Arg	Gly58Arg	Gly58Arg	Gly58Arg	Gly58Arg	Gly58Arg	Gly58Arg	Gly58Arg		1653-20_S9_L001_001
recF	Ile245Thr	Ile245Thr	Ile245Thr				Ile245Thr	Ile245Thr	Ile245Thr	Ile245Thr	Ile245Thr	Ile245Thr	Ile245Thr	Ile245Thr		1653-20_S9_L001_001
ligD	Cys344Arg	Cys344Arg	Cys344Arg				Cys344Arg	Cys344Arg	Cys344Arg	Cys344Arg	Cys344Arg	Cys344Arg	Cys344Arg	Cys344Arg		1653-20_S9_L001_001
polA	Arg188Gly	Arg188Gly	Arg188Gly				Arg188Gly	Arg188Gly	Arg188Gly	Arg188Gly	Arg188Gly	Arg188Gly	Arg188Gly	Arg188Gly		1653-20_S9_L001_001
polA	silent (Pro208)	silent (Pro208)	silent (Pro208)				silent (Pro208)	silent (Pro208)	silent (Pro208)	silent (Pro208)	silent (Pro208)	silent (Pro208)	silent (Pro208)	silent (Pro208)		1653-20_S9_L001_001
radA	silent (Gln152)	silent (Gln152)	silent (Gln152)				silent (Gln152)	silent (Gln152)	silent (Gln152)	silent (Gln152)	silent (Gln152)	silent (Gln152)	silent (Gln152)	silent (Gln152)		1653-20_S9_L001_001
polA	Thr186Pro	Thr186Pro	Thr186Pro				Thr186Pro	Thr186Pro	Thr186Pro	Thr186Pro	Thr186Pro	Thr186Pro	Thr186Pro	Thr186Pro		1653-20_S9_L001_001
ligC		Arg313His	Arg313His				Arg313His				Arg313His					1616-20_S2_L001_001
ligb (ligb)		Pro91Ser	Pro91Ser				Pro91Ser				Pro91Ser					1616-20_S2_L001_001
uvrC		Val(s)434Ala	Val(s)434Ala				Val(s)434Ala				Val(s)434Ala					1616-20_S2_L001_001
uvrC		Val289Ile	Val289Ile				Val289Ile				Val289Ile					1616-20_S2_L001_001
ligC		Val(s)210Val	Val(s)210Val				Val(s)210Val				Val(s)210Val					1616-20_S2_L001_001
gyrA		Gly668Asp	Gly668Asp				Gly668Asp				Gly668Asp					1616-20_S2_L001_001
gyrA		Ser95Thr	Ser95Thr				Ser95Thr				Ser95Thr					1616-20_S2_L001_001
gyrA		Asp94Gly	Asp94Gly				Asp94Gly				Asp94Gly					1616-20_S2_L001_001
gyrA		Glu21Gln	Glu21Gln				Glu21Gln				Glu21Gln					1616-20_S2_L001_001
DnaB		Arg552Gly	Arg552Gly				Arg552Gly				Arg552Gly					1616-20_S2_L001_001
nei		silent (Arg77)	silent (Arg77)				silent (Arg77)				silent (Arg77)					1616-20_S2_L001_001
rv2090		Phe358Leu(s)	Phe358Leu(s)				Phe358Leu(s)				Phe358Leu(s)					1616-20_S2_L001_001
NucS		Ser144Arg	Ser144Arg				Ser144Arg				Ser144Arg					1616-20_S2_L001_001
mutt2 (mutt2)		Gly58Arg	Gly58Arg				Gly58Arg				Gly58Arg					1616-20_S2_L001_001
radA		silent (Gln152)	silent (Gln152)				silent (Gln152)				silent (Gln152)					1616-20_S2_L001_001
polA		silent (Pro208)	silent (Pro208)				silent (Pro208)				silent (Pro208)					1616-20_S2_L001_001
polA		Arg188Gly	Arg188Gly				Arg188Gly				Arg188Gly					1616-20_S2_L001_001
recF		Ile245Thr	Ile245Thr				Ile245Thr				Ile245Thr					1616-20_S2_L001_001
ligD		Cys344Arg	Cys344Arg				Cys344Arg				Cys344Arg					1616-20_S2_L001_001
polA		Thr186Pro	Thr186Pro				Thr186Pro				Thr186Pro					1616-20_S2_L001_001
uvrC	Val289Ile	Val289Ile	Val289Ile	Val289Ile												110_S8_L001_001
gyrA	Glu21Gln	Glu21Gln	Glu21Gln	Glu21Gln												110_S8_L001_001
gyrA	Ser95Thr	Ser95Thr	Ser95Thr	Ser95Thr												110_S8_L001_001
gyrA	Gly668Asp	Gly668Asp	Gly668Asp	Gly668Asp												110_S8_L001_001
DnaB	Arg552Gly	Arg552Gly	Arg552Gly	Arg552Gly												110_S8_L001_001
uvrC	Val(s)434Ala	Val(s)434Ala	Val(s)434Ala	Val(s)434Ala												110_S8_L001_001
ligC	Val(s)210Val	Val(s)210Val	Val(s)210Val	Val(s)210Val												110_S8_L001_001
ligC	Arg313His	Arg313His	Arg313His	Arg313His												110_S8_L001_001
ligb (ligb)	Pro91Ser	Pro91Ser	Pro91Ser	Pro91Ser												110_S8_L001_001
nei	silent (Arg77)	silent (Arg77)	silent (Arg77)	silent (Arg77)												110_S8_L001_001
rv2090	Phe358Leu(s)	Phe358Leu(s)	Phe358Leu(s)	Phe358Leu(s)												110_S8_L001_001
NucS	Ser144Arg	Ser144Arg	Ser144Arg	Ser144Arg												110_S8_L001_001
mutt2 (mutt2)	Gly58Arg	Gly58Arg	Gly58Arg	Gly58Arg												110_S8_L001_001
polA	Arg798His	Arg798His	Arg798His	Arg798His												110_S8_L001_001
radA	silent (Gln152)	silent (Gln152)	silent (Gln152)	silent (Gln152)												110_S8_L001_001
polA	silent (Pro208)	silent (Pro208)	silent (Pro208)	silent (Pro208)												110_S8_L001_001
polA	Thr186Pro	Thr186Pro	Thr186Pro	Thr186Pro												110_S8_L001_001
polA	Arg188Gly	Arg188Gly	Arg188Gly	Arg188Gly												110_S8_L001_001
recF	Ile245Thr	Ile245Thr	Ile245Thr	Ile245Thr												110_S8_L001_001
ligD	Cys344Arg	Cys344Arg	Cys344Arg	Cys344Arg												110_S8_L001_001
gyrA	Glu21Gln	Glu21Gln	Glu21Gln				Glu21Gln	Glu21Gln	Glu21Gln	Glu21Gln	Glu21Gln	Glu21Gln	Glu21Gln	Glu21Gln		8137-20_S26_L001_001
gyrA	Ser95Thr	Ser95Thr	Ser95Thr				Ser95Thr	Ser95Thr	Ser95Thr	Ser95Thr	Ser95Thr	Ser95Thr	Ser95Thr	Ser95Thr		8137-20_S26_L001_001
gyrA	Gly668Asp	Gly668Asp	Gly668Asp				Gly668Asp	Gly668Asp	Gly668Asp	Gly668Asp	Gly668Asp	Gly668Asp	Gly668Asp	Gly668Asp		8137-20_S26_L001_001
DnaB	Arg552Gly	Arg552Gly	Arg552Gly				Arg552Gly	Arg552Gly	Arg552Gly	Arg552Gly	Arg552Gly	Arg552Gly	Arg552Gly	Arg552Gly		8137-20_S26_L001_001
uvrC	Val289Ile	Val289Ile	Val289Ile				Val289Ile	Val289Ile	Val289Ile	Val289Ile	Val289Ile	Val289Ile	Val289Ile	Val289Ile		8137-20_S26_L001_001
uvrC	Val(s)434Ala	Val(s)434Ala	Val(s)434Ala				Val(s)434Ala	Val(s)434Ala	Val(s)434Ala	Val(s)434Ala	Val(s)434Ala	Val(s)434Ala	Val(s)434Ala	Val(s)434Ala		8137-20_S26_L001_001
ligb (ligb)	Pro91Ser	Pro91Ser	Pro91Ser				Pro91Ser	Pro91Ser	Pro91Ser	Pro91Ser	Pro91Ser	Pro91Ser	Pro91Ser	Pro91Ser		8137-20_S26_L001_001
ligC	Val(s)210Val	Val(s)210Val	Val(s)210Val				Val(s)210Val	Val(s)210Val	Val(s)210Val	Val(s)210Val	Val(s)210Val	Val(s)210Val	Val(s)210Val	Val(s)210Val		8137-20_S26_L001_001
ligC	Arg313His	Arg313His	Arg313His				Arg313His	Arg313His	Arg313His	Arg313His	Arg313His	Arg313His	Arg313His	Arg313His		8137-20_S26_L001_001
nei	silent (Arg77)	silent (Arg77)	silent (Arg77)				silent (Arg77)	silent (Arg77)	silent (Arg77)	silent (Arg77)	silent (Arg77)	silent (Arg77)	silent (Arg77)	silent (Arg77)		8137-20_S26_L001_001
rv2090	Phe358Leu(s)	Phe358Leu(s)	Phe358Leu(s)				Phe358Leu(s)	Phe358Leu(s)	Phe358Leu(s)	Phe358Leu(s)	Phe358Leu(s)	Phe358Leu(s)	Phe358Leu(s)	Phe358Leu(s)		8137-20_S26_L001_001
uvrB	silent (Ala524)	silent (Ala524)	silent (Ala524)				silent (Ala524)	silent (Ala524)	silent (Ala524)	silent (Ala524)	silent (Ala524)	silent (Ala524)	silent (Ala524)	silent (Ala524)		8137-20_S26_L001_001
NucS	Ser144Arg	Ser144Arg	Ser144Arg				Ser144Arg	Ser144Arg	Ser144Arg	Ser144Arg	Ser144Arg	Ser144Arg	Ser144Arg	Ser144Arg		8137-20_S26_L001_001
mutt2 (mutt2)	Gly58Arg	Gly58Arg	Gly58Arg				Gly58Arg	Gly58Arg	Gly58Arg	Gly58Arg	Gly58Arg	Gly58Arg	Gly58Arg	Gly58Arg		8137-20_S26_L001_001
recF	Ile245Thr	Ile245Thr	Ile245Thr				Ile245Thr	Ile245Thr	Ile245Thr	Ile245Thr	Ile245Thr	Ile245Thr	Ile245Thr	Ile245Thr		8137-20_S26_L001_001
recF	silent (Gly269)	silent (Gly269)	silent (Gly269)				silent (Gly269)	silent (Gly269)	silent (Gly269)	silent (Gly269)	silent (Gly269)	silent (Gly269)	silent (Gly269)	silent (Gly269)		8137-20_S26_L001_001
radA	silent (Gln152)	silent (Gln152)	silent (Gln152)				silent (Gln152)	silent (Gln152)	silent (Gln152)	silent (Gln152)	silent (Gln152)	silent (Gln152)	silent (Gln152)	silent (Gln152)		8137-20_S26_L001_001
polA	silent (Pro208)	silent (Pro208)	silent (Pro208)				silent (Pro208)	silent (Pro208)	silent (Pro208)	silent (Pro208)	silent (Pro208)	silent (Pro208)	silent (Pro208)	silent (Pro208)		8137-20_S26_L001_001
polA	Arg188Gly	Arg188Gly	Arg188Gly				Arg188Gly	Arg188Gly	Arg188Gly	Arg188Gly	Arg188Gly	Arg188Gly	Arg188Gly	Arg188Gly		8137-20_S26_L001_001
polA	Thr186Pro	Thr186Pro	Thr186Pro				Thr186Pro	Thr186Pro	Thr186Pro	Thr186Pro	Thr186Pro	Thr186Pro	Thr186Pro	Thr186Pro		8137-20_S26_L001_001
ligD	Cys344Arg	Cys344Arg	Cys344Arg				Cys344Arg	Cys344Arg	Cys344Arg	Cys344Arg	Cys344Arg	Cys344Arg	Cys344Arg	Cys344Arg		8137-20_S26_L001_001
[truncated: 1,374 more rows]
